# Supplementary material for: ﻿A review of the Strongylophthalmyiacoarctata subgroup (Diptera, Brachycera, Strongylophthalmyiidae) from China, with the descriptions of three new species
Source: Zookeys. 2023 Jul 4;1168:329–53. doi: 10.3897/zookeys.1168.104699 (PMC10336556; doi:10.3897/zookeys.1168.104699)
Supplement: XML Treatment for Strongylophthalmyia [file zookeys.1168.104699-treatment1.xml]

<!DOCTYPE tp:taxon-treatment
  PUBLIC "-//TaxonX//DTD Taxonomic Treatment Publishing DTD v0 20100105//EN" "tax-treatment-NSO.dtd">
<tp:taxon-treatment xmlns:tp="http://www.plazi.org/taxpub"><tp:treatment-meta><kwd-group><label>Taxon classification</label><kwd>
              <named-content content-type="kingdom">Animalia</named-content>
            </kwd><kwd>
              <named-content content-type="order">Diptera</named-content>
            </kwd><kwd>
              <named-content content-type="family">Strongylophthalmyiidae</named-content>
            </kwd></kwd-group><mixed-citation publication-type="journal"><person-group><name><surname>Zhou</surname><given-names>Jiale</given-names></name><name><surname>Evenhuis</surname><given-names>Neal L.</given-names></name><name><surname>Yang</surname><given-names>Ding</given-names></name></person-group><article-title>﻿A review of the <italic><tp:taxon-name><tp:taxon-name-part taxon-name-part-type="genus" reg="Strongylophthalmyia">Strongylophthalmyia</tp:taxon-name-part><tp:taxon-name-part taxon-name-part-type="species" reg="coarctata">coarctata</tp:taxon-name-part></tp:taxon-name></italic> subgroup (<tp:taxon-name><tp:taxon-name-part taxon-name-part-type="order">Diptera</tp:taxon-name-part></tp:taxon-name>, <tp:taxon-name><tp:taxon-name-part taxon-name-part-type="suborder">Brachycera</tp:taxon-name-part></tp:taxon-name>, <tp:taxon-name><tp:taxon-name-part taxon-name-part-type="family">Strongylophthalmyiidae</tp:taxon-name-part></tp:taxon-name>) from China, with the descriptions of three new species</article-title><source>Zookeys</source><day>04</day><month>07</month><year>2023</year><volume>1168</volume><fpage>329</fpage><lpage>353</lpage><pub-id pub-id-type="doi">10.3897/zookeys.1168.104699</pub-id></mixed-citation></tp:treatment-meta><tp:nomenclature><label>﻿Genus</label><tp:taxon-name>
            <object-id xmlns:xlink="http://www.w3.org/1999/xlink" content-type="arpha" xlink:type="simple">5761FCDF-85CB-557D-8F93-0F52DB564E11</object-id>
            <tp:taxon-name-part taxon-name-part-type="genus" reg="Strongylophthalmyia">Strongylophthalmyia</tp:taxon-name-part>
          </tp:taxon-name><tp:taxon-authority>Heller, 1902</tp:taxon-authority><tp:nomenclature-citation-list><tp:nomenclature-citation><tp:taxon-name>
                <tp:taxon-name-part taxon-name-part-type="genus" reg="Strongylophthalmus">Strongylophthalmus</tp:taxon-name-part>
              </tp:taxon-name><comment>Hendel, 1902: 179. Type species: <tp:taxon-name><tp:taxon-name-part taxon-name-part-type="genus" reg="Chyliza">Chyliza</tp:taxon-name-part><tp:taxon-name-part taxon-name-part-type="species" reg="ustulata">ustulata</tp:taxon-name-part></tp:taxon-name> Zetterstedt, 1847, by original designation. Preoccupied by <tp:taxon-name><tp:taxon-name-part taxon-name-part-type="genus" reg="Strongylophthalmus">Strongylophthalmus</tp:taxon-name-part></tp:taxon-name> Mannheim, 1853 (<tp:taxon-name><tp:taxon-name-part taxon-name-part-type="class">Insecta</tp:taxon-name-part></tp:taxon-name>: <tp:taxon-name><tp:taxon-name-part taxon-name-part-type="order">Coleoptera</tp:taxon-name-part></tp:taxon-name>).</comment></tp:nomenclature-citation><tp:nomenclature-citation><tp:taxon-name>
                <tp:taxon-name-part taxon-name-part-type="genus" reg="Strongylophthalmyia">Strongylophthalmyia</tp:taxon-name-part>
              </tp:taxon-name><comment>Heller, 1902: 226. Replacement name for <tp:taxon-name><tp:taxon-name-part taxon-name-part-type="genus" reg="Strongylophthalmus">Strongylophthalmus</tp:taxon-name-part></tp:taxon-name> Hendel, 1902.</comment></tp:nomenclature-citation><tp:nomenclature-citation><tp:taxon-name>
                <tp:taxon-name-part taxon-name-part-type="genus" reg="Labropsila">Labropsila</tp:taxon-name-part>
              </tp:taxon-name><comment>Meijere, 1914: 24. Type species: <tp:taxon-name><tp:taxon-name-part taxon-name-part-type="genus" reg="Labropsila">Labropsila</tp:taxon-name-part><tp:taxon-name-part taxon-name-part-type="species" reg="polita">polita</tp:taxon-name-part></tp:taxon-name> Meijere, 1914, by subsequent designation (<xref ref-type="bibr" rid="B8">Hennig 1941</xref>: 36). Synonymized by <xref ref-type="bibr" rid="B16">Meijere (1916</xref>: 87).</comment></tp:nomenclature-citation></tp:nomenclature-citation-list></tp:nomenclature><tp:treatment-sec sec-type="notes" id="SECID0EDNAC"><title>Notes.</title><p>For an extensive treatment of the family, systematic considerations, definitions, a key to species-groups, and a checklist of global species, see <xref ref-type="bibr" rid="B1">Evenhuis (2016)</xref> and <xref ref-type="bibr" rid="B14">Lonsdale (2020)</xref>.</p><sec sec-type="﻿The Strongylophthalmyia coarctata subgroup" id="SECID0ERNAC"><title>﻿The <italic><tp:taxon-name><tp:taxon-name-part taxon-name-part-type="genus" reg="Strongylophthalmyia">Strongylophthalmyia</tp:taxon-name-part><tp:taxon-name-part taxon-name-part-type="species" reg="coarctata">coarctata</tp:taxon-name-part></tp:taxon-name></italic> subgroup</title><p><bold>Diagnosis.</bold> Recognized within the genus by the following characters: antennal first flagellomere of male modified, having variable antennal process; arista bare; fore femur of male simple, lacking thorn-like spicules dorsally.</p><p><bold>Diversity and distribution.</bold> This subgroup currently contains ten described species, most of which are distributed in the Oriental Realm, while one species occurs in the northeastern Palearctic and three species are endemic to Papua New Guinea (<xref ref-type="bibr" rid="B1">Evenhuis 2016</xref>, <xref ref-type="bibr" rid="B2">2020</xref>). <italic><tp:taxon-name><tp:taxon-name-part taxon-name-part-type="genus" reg="Strongylophthalmyia">Strongylophthalmyia</tp:taxon-name-part><tp:taxon-name-part taxon-name-part-type="species" reg="coarctata">coarctata</tp:taxon-name-part></tp:taxon-name></italic> Hendel was previously known from China (Taiwan). Five species, including 3 described herein, are now added to the Chinese fauna.</p></sec></tp:treatment-sec><ref-list><ref id="B8"><mixed-citation xmlns:xlink="http://www.w3.org/1999/xlink" xlink:type="simple"><person-group><name name-style="western"><surname>Hennig</surname><given-names>W</given-names></name></person-group> (<year>1941</year>) <article-title>41. <tp:taxon-name><tp:taxon-name-part taxon-name-part-type="family">Psilidae</tp:taxon-name-part></tp:taxon-name>.</article-title> In: <person-group><name name-style="western"><surname>Lindner</surname><given-names>E</given-names></name></person-group> (<role>Ed.</role>) <issue-title>Die Fliegen der paläarktischen Region.</issue-title><source>Schweizerbart, Stuttgart</source>, <fpage>1</fpage>–<lpage>37</lpage>.</mixed-citation></ref><ref id="B16"><mixed-citation xmlns:xlink="http://www.w3.org/1999/xlink" xlink:type="simple"><person-group><name name-style="western"><surname>Meijere</surname><given-names>JCH de</given-names></name></person-group> (<year>1916</year>) Studien über südasiatische Dipteren. X. Fauna Simalurensis-<tp:taxon-name><tp:taxon-name-part taxon-name-part-type="order">Diptera</tp:taxon-name-part></tp:taxon-name>. Tijdschrift voor Entomologie 58(Supplement): 1–97.</mixed-citation></ref><ref id="B1"><mixed-citation xmlns:xlink="http://www.w3.org/1999/xlink" xlink:type="simple"><person-group><name name-style="western"><surname>Evenhuis</surname><given-names>NL</given-names></name></person-group> (<year>2016</year>) <article-title>World review of the genus <italic><tp:taxon-name><tp:taxon-name-part taxon-name-part-type="genus">Strongylophthalmyia</tp:taxon-name-part></tp:taxon-name></italic> Heller (<tp:taxon-name><tp:taxon-name-part taxon-name-part-type="order">Diptera</tp:taxon-name-part></tp:taxon-name>: <tp:taxon-name><tp:taxon-name-part taxon-name-part-type="family">Strongylophthalmyiidae</tp:taxon-name-part></tp:taxon-name>). Part I: Introduction, morphology, species groups, and review of the <italic><tp:taxon-name><tp:taxon-name-part taxon-name-part-type="genus">Strongylophthalmyia</tp:taxon-name-part><tp:taxon-name-part taxon-name-part-type="species">punctata</tp:taxon-name-part></tp:taxon-name></italic> subgroup.</article-title><source>Zootaxa</source><volume>4189</volume>(<issue>2</issue>): <fpage>201</fpage>–<lpage>243</lpage>. <ext-link xlink:href="10.11646/zootaxa.4189.2.1" ext-link-type="doi" xlink:type="simple">https://doi.org/10.11646/zootaxa.4189.2.1</ext-link></mixed-citation></ref><ref id="B14"><mixed-citation xmlns:xlink="http://www.w3.org/1999/xlink" xlink:type="simple"><person-group><name name-style="western"><surname>Lonsdale</surname><given-names>O</given-names></name></person-group> (<year>2020</year>) <article-title>Family groups of <tp:taxon-name><tp:taxon-name-part taxon-name-part-type="superfamily">Diopsoidea</tp:taxon-name-part></tp:taxon-name> and <tp:taxon-name><tp:taxon-name-part taxon-name-part-type="superfamily">Nerioidea</tp:taxon-name-part></tp:taxon-name> (<tp:taxon-name><tp:taxon-name-part taxon-name-part-type="order">Diptera</tp:taxon-name-part></tp:taxon-name>: <tp:taxon-name><tp:taxon-name-part taxon-name-part-type="infraorder">Schizophora</tp:taxon-name-part></tp:taxon-name>)—Definition, history and relationships.</article-title><source>Zootaxa</source><volume>4735</volume>(<issue>1</issue>): <fpage>1</fpage>–<lpage>177</lpage>. <ext-link xlink:href="10.11646/zootaxa.4735.1.1" ext-link-type="doi" xlink:type="simple">https://doi.org/10.11646/zootaxa.4735.1.1</ext-link></mixed-citation></ref><ref id="B2"><mixed-citation xmlns:xlink="http://www.w3.org/1999/xlink" xlink:type="simple"><person-group><name name-style="western"><surname>Evenhuis</surname><given-names>NL</given-names></name></person-group> (<year>2020</year>) <article-title>Mine’s longer than yours: two new <italic><tp:taxon-name><tp:taxon-name-part taxon-name-part-type="genus">Strongylophthalmyia</tp:taxon-name-part></tp:taxon-name></italic> Heller (<tp:taxon-name><tp:taxon-name-part taxon-name-part-type="order">Diptera</tp:taxon-name-part></tp:taxon-name>: <tp:taxon-name><tp:taxon-name-part taxon-name-part-type="family">Strongylophthalmyiidae</tp:taxon-name-part></tp:taxon-name>) with remarkably long antennal processes.</article-title><source>Bishop Museum Occasional Papers</source><volume>132</volume>: <fpage>1</fpage>–<lpage>7</lpage>.</mixed-citation></ref></ref-list></tp:taxon-treatment>
