# Supplementary material for: ﻿A review of the Strongylophthalmyiacoarctata subgroup (Diptera, Brachycera, Strongylophthalmyiidae) from China, with the descriptions of three new species
Source: Zookeys. 2023 Jul 4;1168:329–53. doi: 10.3897/zookeys.1168.104699 (PMC10336556; doi:10.3897/zookeys.1168.104699)
Supplement: XML Treatment for Strongylophthalmyia coarctata [file zookeys.1168.104699-treatment2.xml]

<!DOCTYPE tp:taxon-treatment
  PUBLIC "-//TaxonX//DTD Taxonomic Treatment Publishing DTD v0 20100105//EN" "tax-treatment-NSO.dtd">
<tp:taxon-treatment xmlns:tp="http://www.plazi.org/taxpub"><tp:treatment-meta><kwd-group><label>Taxon classification</label><kwd>
              <named-content content-type="kingdom">Animalia</named-content>
            </kwd><kwd>
              <named-content content-type="order">Diptera</named-content>
            </kwd><kwd>
              <named-content content-type="family">Strongylophthalmyiidae</named-content>
            </kwd></kwd-group><mixed-citation publication-type="journal"><person-group><name><surname>Zhou</surname><given-names>Jiale</given-names></name><name><surname>Evenhuis</surname><given-names>Neal L.</given-names></name><name><surname>Yang</surname><given-names>Ding</given-names></name></person-group><article-title>﻿A review of the <italic><tp:taxon-name><tp:taxon-name-part taxon-name-part-type="genus" reg="Strongylophthalmyia">Strongylophthalmyia</tp:taxon-name-part><tp:taxon-name-part taxon-name-part-type="species" reg="coarctata">coarctata</tp:taxon-name-part></tp:taxon-name></italic> subgroup (<tp:taxon-name><tp:taxon-name-part taxon-name-part-type="order">Diptera</tp:taxon-name-part></tp:taxon-name>, <tp:taxon-name><tp:taxon-name-part taxon-name-part-type="suborder">Brachycera</tp:taxon-name-part></tp:taxon-name>, <tp:taxon-name><tp:taxon-name-part taxon-name-part-type="family">Strongylophthalmyiidae</tp:taxon-name-part></tp:taxon-name>) from China, with the descriptions of three new species</article-title><source>Zookeys</source><day>04</day><month>07</month><year>2023</year><volume>1168</volume><fpage>329</fpage><lpage>353</lpage><pub-id pub-id-type="doi">10.3897/zookeys.1168.104699</pub-id></mixed-citation></tp:treatment-meta><tp:nomenclature><label>﻿</label><tp:taxon-name>
            <object-id xmlns:xlink="http://www.w3.org/1999/xlink" content-type="arpha" xlink:type="simple">6DF7E80D-1B03-5A6B-83D0-77E56495176D</object-id>
            <tp:taxon-name-part taxon-name-part-type="genus" reg="Strongylophthalmyia">Strongylophthalmyia</tp:taxon-name-part>
            <tp:taxon-name-part taxon-name-part-type="species" reg="coarctata">coarctata</tp:taxon-name-part>
          </tp:taxon-name><tp:taxon-authority>Hendel, 1913</tp:taxon-authority><xref ref-type="fig" rid="F1">Figs 1</xref><xref ref-type="fig" rid="F1">, 2</xref><tp:nomenclature-citation-list><tp:nomenclature-citation><tp:taxon-name>
                <tp:taxon-name-part taxon-name-part-type="genus" reg="Strongylophthalmyia">Strongylophthalmyia</tp:taxon-name-part>
                <tp:taxon-name-part taxon-name-part-type="species" reg="coarctata">coarctata</tp:taxon-name-part>
              </tp:taxon-name><comment>Hendel, 1913: 87 (protologue); <xref ref-type="bibr" rid="B7">Hennig (1940</xref>: 309) (in key, figure); <xref ref-type="bibr" rid="B26">Steyskal (1971</xref>: 142) (in key); <xref ref-type="bibr" rid="B20">Rohlfien and Ewald (1972</xref>: 413) (type material, record); <xref ref-type="bibr" rid="B27">Steyskal (1977</xref>: 21) (catalogue, distribution); <xref ref-type="bibr" rid="B28">Yang and Wang (1998</xref>: 458) (in key, distribution, record); <xref ref-type="bibr" rid="B13">Lin and Chen (1999</xref>: 68) (listed); <xref ref-type="bibr" rid="B18">Papp (2005</xref>: 195) (record); <xref ref-type="bibr" rid="B24">Shatalkin (2007</xref>: 560) (type material, redescription); <xref ref-type="bibr" rid="B10">Iwasa and Evenhuis (2014</xref>: 103) (listed, distribution); <xref ref-type="bibr" rid="B1">Evenhuis (2016</xref>: 207) (listed, distribution); <xref ref-type="bibr" rid="B19">Qilemoge et al. (2021</xref>: 236) (catalogue, distribution). Syntypes (2♂4♀): China, Taiwan, Hengchun, <named-content xmlns:xlink="http://www.w3.org/1999/xlink" content-type="dwc:institutional_code" xlink:title="Senckenberg Deutsches Entomologisches Institut" xlink:href="http://grbio.org/institution/senckenberg-deutsches-entomologisches-institut" xlink:type="simple">SDEI</named-content>.</comment></tp:nomenclature-citation></tp:nomenclature-citation-list></tp:nomenclature><tp:treatment-sec sec-type="material" id="SECID0ENSAE"><title>Material examined.</title><p>China. Taiwan: Pingtung, Manzhou, Kankau [= Gangkou], 1912.iv, leg. H. Sauter (1♂, <named-content xmlns:xlink="http://www.w3.org/1999/xlink" content-type="dwc:institutional_code" xlink:title="Natural History Museum, London" xlink:href="http://grbio.org/institution/natural-history-museum-london" xlink:type="simple">NHMUK</named-content>).</p></tp:treatment-sec><tp:treatment-sec sec-type="diagnosis" id="SECID0EXSAE"><title>Diagnosis.</title><p>Generally shiny black (Figs <xref ref-type="fig" rid="F1">1</xref>, <xref ref-type="fig" rid="F1">2</xref>); antennal first flagellomere of male yellow, ovate (Fig. <xref ref-type="fig" rid="F1">1</xref>), with a long slender process covered with dense white setulae (Figs <xref ref-type="fig" rid="F1">1</xref>, <xref ref-type="fig" rid="F1">2</xref>); mesonotum blackish, postpronotum and propleuron partly yellowish brown (Figs <xref ref-type="fig" rid="F1">1</xref>, <xref ref-type="fig" rid="F1">2</xref>); wing hyaline (Fig. <xref ref-type="fig" rid="F1">2</xref>); mid and hind femora yellow, with apex dark brown (Figs <xref ref-type="fig" rid="F1">1</xref>, <xref ref-type="fig" rid="F1">2</xref>); distiphallus with small apical “glans” (see <xref ref-type="bibr" rid="B7">Hennig 1940</xref>: fig. 11).</p><fig id="F1" position="float" orientation="portrait"><object-id xmlns:xlink="http://www.w3.org/1999/xlink" content-type="doi" xlink:type="simple">10.3897/zookeys.1168.104699.figures1-2</object-id><object-id xmlns:xlink="http://www.w3.org/1999/xlink" content-type="arpha" xlink:type="simple">FBA4CCF1-E69D-52C9-842D-DBDD2CDA5FD0</object-id><label>Figures 1, 2.</label><caption><p><italic><tp:taxon-name><tp:taxon-name-part taxon-name-part-type="genus" reg="Strongylophthalmyia">Strongylophthalmyia</tp:taxon-name-part><tp:taxon-name-part taxon-name-part-type="species" reg="coarctata">coarctata</tp:taxon-name-part></tp:taxon-name></italic> Hendel, 1913, non-type male, habitus: <bold>1</bold> dorsal view <bold>2</bold> lateral view. Scale bar: 1 mm.</p></caption><graphic xmlns:xlink="http://www.w3.org/1999/xlink" xlink:href="zookeys-1168-329_article-104699__-g001.jpg" position="float" orientation="portrait" xlink:type="simple" id="oo_872792.jpg"><uri content-type="original_file" xlink:type="simple">https://binary.pensoft.net/fig/872792</uri></graphic></fig></tp:treatment-sec><tp:treatment-sec sec-type="distribution" id="SECID0EFVAE"><title>Distribution.</title><p>China – Taiwan: Chiayi (<xref ref-type="bibr" rid="B18">Papp 2005</xref>), Kaohsiung (<xref ref-type="bibr" rid="B20">Rohlfien and Ewald 1972</xref>), Pingtung (Fig. <xref ref-type="fig" rid="F17">56</xref>).</p></tp:treatment-sec><tp:treatment-sec sec-type="remarks" id="SECID0EXVAE"><title>Remarks.</title><p>This species was originally described based on “Mehrere ♀, 2♂” (syntype) from “Kankau (Koshun)” (now Hengchun, Pingtung, Taiwan, China) (<xref ref-type="bibr" rid="B6">Hendel 1913</xref>). According to <xref ref-type="bibr" rid="B20">Rohlfien and Ewald (1972)</xref>, the type material of this species was preserved in the collection of <named-content xmlns:xlink="http://www.w3.org/1999/xlink" content-type="dwc:institutional_code" xlink:title="Senckenberg Deutsches Entomologisches Institut" xlink:href="http://grbio.org/institution/senckenberg-deutsches-entomologisches-institut" xlink:type="simple">SDEI</named-content> and included two males and four females. <xref ref-type="bibr" rid="B24">Shatalkin (2007)</xref> redescribed this species based on a male and a female which he referred as “holotype” and “paratype”, respectively, and mentioned that these specimens were deposited in the Museum für Naturkunde, Berlin, Germany (ZMHB). However, no such specimens could be found in the collection of ZMHB (J. Pohl, pers. comm.), and the collection of <named-content xmlns:xlink="http://www.w3.org/1999/xlink" content-type="dwc:institutional_code" xlink:title="Senckenberg Deutsches Entomologisches Institut" xlink:href="http://grbio.org/institution/senckenberg-deutsches-entomologisches-institut" xlink:type="simple">SDEI</named-content> was unavailable to us during the present study. We therefore presume that the type material of this species is still kept in <named-content xmlns:xlink="http://www.w3.org/1999/xlink" content-type="dwc:institutional_code" xlink:title="Senckenberg Deutsches Entomologisches Institut" xlink:href="http://grbio.org/institution/senckenberg-deutsches-entomologisches-institut" xlink:type="simple">SDEI</named-content>, and <xref ref-type="bibr" rid="B24">Shatalkin (2007)</xref> made an incorrect interpretation on its depository. The uses of the term “holotype” and “paratype” by <xref ref-type="bibr" rid="B24">Shatalkin (2007)</xref> did not constitute valid lectotype designations (ICZN 1999, Art. 74.7), therefore the status of the type specimens of this species should remain as syntypes.</p><p>During the present study, we have examined a male from “Kankau” (now Gangkou, Pingtung, Taiwan, China) in the collection of <named-content xmlns:xlink="http://www.w3.org/1999/xlink" content-type="dwc:institutional_code" xlink:title="Natural History Museum, London" xlink:href="http://grbio.org/institution/natural-history-museum-london" xlink:type="simple">NHMUK</named-content>. Images of the dorsal and lateral habitus of this specimen (Figs <xref ref-type="fig" rid="F1">1</xref>, <xref ref-type="fig" rid="F1">2</xref>) are provided herein for facilitating the identification of this species.</p></tp:treatment-sec><tp:treatment-sec><!--Section generated to contain objects referenced in tp:taxon-treatment.--><fig id="F17" position="float" orientation="portrait"><object-id xmlns:xlink="http://www.w3.org/1999/xlink" content-type="doi" xlink:type="simple">10.3897/zookeys.1168.104699.figure56</object-id><object-id xmlns:xlink="http://www.w3.org/1999/xlink" content-type="arpha" xlink:type="simple">7D87F7F0-6416-5D05-8538-34721B99FD58</object-id><label>Figure 56.</label><caption><p>Known distribution of species of the <italic><tp:taxon-name><tp:taxon-name-part taxon-name-part-type="genus" reg="Strongylophthalmyia">Strongylophthalmyia</tp:taxon-name-part><tp:taxon-name-part taxon-name-part-type="species" reg="coarctata">coarctata</tp:taxon-name-part></tp:taxon-name></italic> subgroup in China and South Korea.</p></caption><graphic xmlns:xlink="http://www.w3.org/1999/xlink" xlink:href="zookeys-1168-329_article-104699__-g017.jpg" position="float" orientation="portrait" xlink:type="simple" id="oo_872808.jpg"><uri content-type="original_file" xlink:type="simple">https://binary.pensoft.net/fig/872808</uri></graphic></fig></tp:treatment-sec><ref-list><ref id="B7"><mixed-citation xmlns:xlink="http://www.w3.org/1999/xlink" xlink:type="simple"><person-group><name name-style="western"><surname>Hennig</surname><given-names>W</given-names></name></person-group> (<year>1940</year>) <article-title>Aussereuropäische Psiliden und Platystomiden im Deutschen Entomologischen Institut. (<tp:taxon-name><tp:taxon-name-part taxon-name-part-type="order">Diptera</tp:taxon-name-part></tp:taxon-name>).</article-title><source>Arbeiten über Morphologische und Taxonomische Entomologie aus Berlin-Dahlem</source><volume>7</volume>: <fpage>304</fpage>–<lpage>318</lpage>.</mixed-citation></ref><ref id="B26"><mixed-citation xmlns:xlink="http://www.w3.org/1999/xlink" xlink:type="simple"><person-group><name name-style="western"><surname>Steyskal</surname><given-names>GC</given-names></name></person-group> (<year>1971</year>) <article-title>Notes on the genus <italic><tp:taxon-name><tp:taxon-name-part taxon-name-part-type="genus">Strongylophthalmyia</tp:taxon-name-part></tp:taxon-name></italic> Heller with a revised key to the species (<tp:taxon-name><tp:taxon-name-part taxon-name-part-type="order">Diptera</tp:taxon-name-part></tp:taxon-name>: <tp:taxon-name><tp:taxon-name-part taxon-name-part-type="family">Strongylophthalmyiidae</tp:taxon-name-part></tp:taxon-name>).</article-title><source>Annals of the Entomological Society of America</source><volume>64</volume>(<issue>1</issue>): <fpage>141</fpage>–<lpage>144</lpage>. <ext-link xlink:href="10.1093/aesa/64.1.141" ext-link-type="doi" xlink:type="simple">https://doi.org/10.1093/aesa/64.1.141</ext-link></mixed-citation></ref><ref id="B20"><mixed-citation xmlns:xlink="http://www.w3.org/1999/xlink" xlink:type="simple"><person-group><name name-style="western"><surname>Rohlfien</surname><given-names>K</given-names></name><name name-style="western"><surname>Ewald</surname><given-names>B</given-names></name></person-group> (<year>1972</year>) Katalog der in den Sammlungen des ehemaligen Deutschen Entomologischen Institutes aufbewahrten Typen—VIII. (<tp:taxon-name><tp:taxon-name-part taxon-name-part-type="order">Diptera</tp:taxon-name-part></tp:taxon-name>: <tp:taxon-name><tp:taxon-name-part taxon-name-part-type="suborder">Cyclorrhapha</tp:taxon-name-part></tp:taxon-name>: <tp:taxon-name><tp:taxon-name-part taxon-name-part-type="infraorder">Schizophora</tp:taxon-name-part></tp:taxon-name>: <tp:taxon-name><tp:taxon-name-part taxon-name-part-type="parvorder">Acalyptratae</tp:taxon-name-part></tp:taxon-name>). Beiträge zur Entomologie 22(7/8): 407–469.</mixed-citation></ref><ref id="B27"><mixed-citation xmlns:xlink="http://www.w3.org/1999/xlink" xlink:type="simple"><person-group><name name-style="western"><surname>Steyskal</surname><given-names>GC</given-names></name></person-group> (<year>1977</year>) <article-title>Family <tp:taxon-name><tp:taxon-name-part taxon-name-part-type="family">Strongylophthalmyiidae</tp:taxon-name-part></tp:taxon-name>.</article-title> In: <person-group><name name-style="western"><surname>Delfinado</surname><given-names>MD</given-names></name><name name-style="western"><surname>Hardy</surname><given-names>DE</given-names></name></person-group> (<role>Eds</role>) <issue-title>A Catalog of the Diptera of the Oriental Region.</issue-title><source>Volume III. Suborder <tp:taxon-name><tp:taxon-name-part taxon-name-part-type="suborder">Cyclorrhapha</tp:taxon-name-part></tp:taxon-name> (excluding Division <tp:taxon-name><tp:taxon-name-part taxon-name-part-type="clade">Aschiza</tp:taxon-name-part></tp:taxon-name>). University Press of Hawaii, Honolulu</source>, <fpage>21</fpage>–<lpage>23</lpage>.</mixed-citation></ref><ref id="B28"><mixed-citation xmlns:xlink="http://www.w3.org/1999/xlink" xlink:type="simple"><person-group><name name-style="western"><surname>Yang</surname><given-names>C</given-names></name><name name-style="western"><surname>Wang</surname><given-names>X</given-names></name></person-group> (<year>1998</year>) <tp:taxon-name><tp:taxon-name-part taxon-name-part-type="family">Strongylophthalmyiidae</tp:taxon-name-part></tp:taxon-name>. In: Xue W, Chao C (Eds) Flies of China. Vol. 1. Liaoning Science and Technology Publishing House, Shenyang, 457–463 [1996].</mixed-citation></ref><ref id="B13"><mixed-citation xmlns:xlink="http://www.w3.org/1999/xlink" xlink:type="simple"><person-group><name name-style="western"><surname>Lin</surname><given-names>F-J</given-names></name><name name-style="western"><surname>Chen</surname><given-names>C-S</given-names></name></person-group> (<year>1999</year>) <source>The Name List of Taiwan <tp:taxon-name><tp:taxon-name-part taxon-name-part-type="order">Diptera</tp:taxon-name-part></tp:taxon-name>.</source><publisher-name>The Museum</publisher-name>, <publisher-loc>Institute of Zoology, Academia Sinica, Taipei</publisher-loc>, <size units="page">124 pp</size>.</mixed-citation></ref><ref id="B18"><mixed-citation xmlns:xlink="http://www.w3.org/1999/xlink" xlink:type="simple"><person-group><name name-style="western"><surname>Papp</surname><given-names>L</given-names></name></person-group> (<year>2005</year>) <article-title>Some acalyptrate flies (<tp:taxon-name><tp:taxon-name-part taxon-name-part-type="order">Diptera</tp:taxon-name-part></tp:taxon-name>) from Taiwan.</article-title><source>Acta Zoologica Academiae Scientiarum Hungaricae</source><volume>51</volume>(<issue>3</issue>): <fpage>187</fpage>–<lpage>213</lpage>.</mixed-citation></ref><ref id="B24"><mixed-citation xmlns:xlink="http://www.w3.org/1999/xlink" xlink:type="simple"><person-group><name name-style="western"><surname>Shatalkin</surname><given-names>AI</given-names></name></person-group> (<year>2007</year>) <article-title>About a location of types of some <tp:taxon-name><tp:taxon-name-part taxon-name-part-type="family">Psilidae</tp:taxon-name-part></tp:taxon-name> and <tp:taxon-name><tp:taxon-name-part taxon-name-part-type="family">Lauxaniidae</tp:taxon-name-part></tp:taxon-name>, described by the author, and redescription of <italic><tp:taxon-name><tp:taxon-name-part taxon-name-part-type="genus">Strongylophthalmyia</tp:taxon-name-part><tp:taxon-name-part taxon-name-part-type="species">coarctata</tp:taxon-name-part></tp:taxon-name></italic> Hendel, 1913 (<tp:taxon-name><tp:taxon-name-part taxon-name-part-type="order">Diptera</tp:taxon-name-part></tp:taxon-name>: <tp:taxon-name><tp:taxon-name-part taxon-name-part-type="family">Strongylophthalmyiidae</tp:taxon-name-part></tp:taxon-name>).</article-title><source>Russian Entomological Journal</source><volume>16</volume>(<issue>3</issue>): <fpage>359</fpage>–<lpage>360</lpage>.</mixed-citation></ref><ref id="B10"><mixed-citation xmlns:xlink="http://www.w3.org/1999/xlink" xlink:type="simple"><person-group><name name-style="western"><surname>Iwasa</surname><given-names>M</given-names></name><name name-style="western"><surname>Evenhuis</surname><given-names>NL</given-names></name></person-group> (<year>2014</year>) <article-title>The <tp:taxon-name><tp:taxon-name-part taxon-name-part-type="family">Strongylophthalmyiidae</tp:taxon-name-part></tp:taxon-name> (<tp:taxon-name><tp:taxon-name-part taxon-name-part-type="order">Diptera</tp:taxon-name-part></tp:taxon-name>) from Papua New Guinea, with descriptions of five new species.</article-title><source>Entomological Science</source><volume>17</volume>(<issue>1</issue>): <fpage>96</fpage>–<lpage>105</lpage>. <ext-link xlink:href="10.1111/ens.12033" ext-link-type="doi" xlink:type="simple">https://doi.org/10.1111/ens.12033</ext-link></mixed-citation></ref><ref id="B1"><mixed-citation xmlns:xlink="http://www.w3.org/1999/xlink" xlink:type="simple"><person-group><name name-style="western"><surname>Evenhuis</surname><given-names>NL</given-names></name></person-group> (<year>2016</year>) <article-title>World review of the genus <italic><tp:taxon-name><tp:taxon-name-part taxon-name-part-type="genus">Strongylophthalmyia</tp:taxon-name-part></tp:taxon-name></italic> Heller (<tp:taxon-name><tp:taxon-name-part taxon-name-part-type="order">Diptera</tp:taxon-name-part></tp:taxon-name>: <tp:taxon-name><tp:taxon-name-part taxon-name-part-type="family">Strongylophthalmyiidae</tp:taxon-name-part></tp:taxon-name>). Part I: Introduction, morphology, species groups, and review of the <italic><tp:taxon-name><tp:taxon-name-part taxon-name-part-type="genus">Strongylophthalmyia</tp:taxon-name-part><tp:taxon-name-part taxon-name-part-type="species">punctata</tp:taxon-name-part></tp:taxon-name></italic> subgroup.</article-title><source>Zootaxa</source><volume>4189</volume>(<issue>2</issue>): <fpage>201</fpage>–<lpage>243</lpage>. <ext-link xlink:href="10.11646/zootaxa.4189.2.1" ext-link-type="doi" xlink:type="simple">https://doi.org/10.11646/zootaxa.4189.2.1</ext-link></mixed-citation></ref><ref id="B19"><mixed-citation xmlns:xlink="http://www.w3.org/1999/xlink" xlink:type="simple"><person-group><name name-style="western"><surname>Qilemoge</surname><given-names/></name><name name-style="western"><surname>Wang</surname><given-names>X</given-names></name><name name-style="western"><surname>Zhou</surname><given-names>J</given-names></name><name name-style="western"><surname>Yang</surname><given-names>D</given-names></name></person-group> (<year>2021</year>) <source><tp:taxon-name><tp:taxon-name-part taxon-name-part-type="family">Strongylophthalmyiidae</tp:taxon-name-part></tp:taxon-name>. In: Yang D, Wang M, Li W (Eds) Species Catalogue of China. Vol. 2. Animals. <tp:taxon-name><tp:taxon-name-part taxon-name-part-type="class">Insecta</tp:taxon-name-part></tp:taxon-name>, <tp:taxon-name><tp:taxon-name-part taxon-name-part-type="order">Diptera</tp:taxon-name-part></tp:taxon-name> (3), Cyclorrhaphous, <tp:taxon-name><tp:taxon-name-part taxon-name-part-type="suborder">Brachycera</tp:taxon-name-part></tp:taxon-name>.</source><publisher-name>Science Press</publisher-name>, <publisher-loc>Beijing</publisher-loc>, <size units="page">236 pp</size>.</mixed-citation></ref><ref id="B6"><mixed-citation xmlns:xlink="http://www.w3.org/1999/xlink" xlink:type="simple"><person-group><name name-style="western"><surname>Hendel</surname><given-names>F</given-names></name></person-group> (<year>1913</year>) <article-title>H. Sauter’s Formosa-Ausbeute. Acalyptrate Musciden (Dipt.). II.</article-title><source>Supplementa Entomologicae</source><volume>2</volume>: <fpage>77</fpage>–<lpage>112</lpage>.</mixed-citation></ref></ref-list></tp:taxon-treatment>
