# Supplementary material for: ﻿A review of the Strongylophthalmyiacoarctata subgroup (Diptera, Brachycera, Strongylophthalmyiidae) from China, with the descriptions of three new species
Source: Zookeys. 2023 Jul 4;1168:329–53. doi: 10.3897/zookeys.1168.104699 (PMC10336556; doi:10.3897/zookeys.1168.104699)
Supplement: XML Treatment for Strongylophthalmyia corniculata [file zookeys.1168.104699-treatment3.xml]

<!DOCTYPE tp:taxon-treatment
  PUBLIC "-//TaxonX//DTD Taxonomic Treatment Publishing DTD v0 20100105//EN" "tax-treatment-NSO.dtd">
<tp:taxon-treatment xmlns:tp="http://www.plazi.org/taxpub"><tp:treatment-meta><kwd-group><label>Taxon classification</label><kwd>
              <named-content content-type="kingdom">Animalia</named-content>
            </kwd><kwd>
              <named-content content-type="order">Diptera</named-content>
            </kwd><kwd>
              <named-content content-type="family">Strongylophthalmyiidae</named-content>
            </kwd></kwd-group><mixed-citation publication-type="journal"><person-group><name><surname>Zhou</surname><given-names>Jiale</given-names></name><name><surname>Evenhuis</surname><given-names>Neal L.</given-names></name><name><surname>Yang</surname><given-names>Ding</given-names></name></person-group><article-title>﻿A review of the <italic><tp:taxon-name><tp:taxon-name-part taxon-name-part-type="genus" reg="Strongylophthalmyia">Strongylophthalmyia</tp:taxon-name-part><tp:taxon-name-part taxon-name-part-type="species" reg="coarctata">coarctata</tp:taxon-name-part></tp:taxon-name></italic> subgroup (<tp:taxon-name><tp:taxon-name-part taxon-name-part-type="order">Diptera</tp:taxon-name-part></tp:taxon-name>, <tp:taxon-name><tp:taxon-name-part taxon-name-part-type="suborder">Brachycera</tp:taxon-name-part></tp:taxon-name>, <tp:taxon-name><tp:taxon-name-part taxon-name-part-type="family">Strongylophthalmyiidae</tp:taxon-name-part></tp:taxon-name>) from China, with the descriptions of three new species</article-title><source>Zookeys</source><day>04</day><month>07</month><year>2023</year><volume>1168</volume><fpage>329</fpage><lpage>353</lpage><pub-id pub-id-type="doi">10.3897/zookeys.1168.104699</pub-id></mixed-citation></tp:treatment-meta><tp:nomenclature><label>﻿</label><tp:taxon-name>
            <object-id xmlns:xlink="http://www.w3.org/1999/xlink" content-type="arpha" xlink:type="simple">C098D7A0-A563-5507-BBAD-CAA9509ACE32</object-id>
            <tp:taxon-name-part taxon-name-part-type="genus" reg="Strongylophthalmyia">Strongylophthalmyia</tp:taxon-name-part>
            <tp:taxon-name-part taxon-name-part-type="species" reg="corniculata">corniculata</tp:taxon-name-part>
            <object-id xmlns:xlink="http://www.w3.org/1999/xlink" content-type="zoobank" xlink:type="simple">https://zoobank.org/13CA1D3F-B33D-4BEA-8B27-3EFEA6E19FC2</object-id>
          </tp:taxon-name><tp:taxon-status xmlns:xlink="http://www.w3.org/1999/xlink" xlink:type="simple">sp. nov.</tp:taxon-status><xref ref-type="fig" rid="F2">Figs 3</xref><xref ref-type="fig" rid="F3">, 4–8</xref><xref ref-type="fig" rid="F4">, 9–12</xref></tp:nomenclature><tp:treatment-sec sec-type="type material" id="SECID0EAZAE"><title>Type material.</title><p><bold><italic>Holotype</italic></bold> (♂): China, Yunnan, Honghe, Lvchun, Huanglianshan, 2018.v.19, by Malaise trap (<named-content xmlns:xlink="http://www.w3.org/1999/xlink" content-type="dwc:institutional_code" xlink:title="Entomological Museum of China Agricultural University" xlink:href="http://grbio.org/institution/china-agricultural-university" xlink:type="simple">CAU</named-content>).</p></tp:treatment-sec><tp:treatment-sec sec-type="diagnosis" id="SECID0EPZAE"><title>Diagnosis.</title><p>Generally shiny black (Fig. <xref ref-type="fig" rid="F2">3</xref>); anterior half of frons yellowish brown (Fig. <xref ref-type="fig" rid="F3">4</xref>); antennal first flagellomere of male yellowish brown, ovate, with a short conical process (Figs <xref ref-type="fig" rid="F3">5</xref>, <xref ref-type="fig" rid="F3">6</xref>); wing hyaline (Fig. <xref ref-type="fig" rid="F3">8</xref>); mid and hind femora yellow, with narrow dark brown ring subapically (Fig. <xref ref-type="fig" rid="F2">3</xref>); hind femur of male lacking inner basal process; distiphallus less than half as long as phallapodeme, lacking apical “glans” (Fig. <xref ref-type="fig" rid="F4">12</xref>).</p><fig id="F2" position="float" orientation="portrait"><object-id xmlns:xlink="http://www.w3.org/1999/xlink" content-type="doi" xlink:type="simple">10.3897/zookeys.1168.104699.figure3</object-id><object-id xmlns:xlink="http://www.w3.org/1999/xlink" content-type="arpha" xlink:type="simple">D3026594-F086-53B3-B4B4-3447F4E8C900</object-id><label>Figure 3.</label><caption><p><italic><tp:taxon-name><tp:taxon-name-part taxon-name-part-type="genus" reg="Strongylophthalmyia">Strongylophthalmyia</tp:taxon-name-part><tp:taxon-name-part taxon-name-part-type="species" reg="corniculata">corniculata</tp:taxon-name-part></tp:taxon-name></italic> sp. nov., male, holotype, habitus, lateral view. Scale bar: 1 mm.</p></caption><graphic xmlns:xlink="http://www.w3.org/1999/xlink" xlink:href="zookeys-1168-329_article-104699__-g002.jpg" position="float" orientation="portrait" xlink:type="simple" id="oo_872793.jpg"><uri content-type="original_file" xlink:type="simple">https://binary.pensoft.net/fig/872793</uri></graphic></fig><fig id="F3" position="float" orientation="portrait"><object-id xmlns:xlink="http://www.w3.org/1999/xlink" content-type="doi" xlink:type="simple">10.3897/zookeys.1168.104699.figures4-8</object-id><object-id xmlns:xlink="http://www.w3.org/1999/xlink" content-type="arpha" xlink:type="simple">8C03B55E-4946-52C9-9E2F-5F4C7479B6CE</object-id><label>Figures 4–8.</label><caption><p><italic><tp:taxon-name><tp:taxon-name-part taxon-name-part-type="genus" reg="Strongylophthalmyia">Strongylophthalmyia</tp:taxon-name-part><tp:taxon-name-part taxon-name-part-type="species" reg="corniculata">corniculata</tp:taxon-name-part></tp:taxon-name></italic> sp. nov., male, holotype: <bold>4</bold> head, dorsal view <bold>5</bold> same, lateral view <bold>6</bold> left antenna, lateral view <bold>7</bold> thorax, dorsal view <bold>8</bold> wing. Scale bars: 0.25 mm.</p></caption><graphic xmlns:xlink="http://www.w3.org/1999/xlink" xlink:href="zookeys-1168-329_article-104699__-g003.jpg" position="float" orientation="portrait" xlink:type="simple" id="oo_872794.jpg"><uri content-type="original_file" xlink:type="simple">https://binary.pensoft.net/fig/872794</uri></graphic></fig><fig id="F4" position="float" orientation="portrait"><object-id xmlns:xlink="http://www.w3.org/1999/xlink" content-type="doi" xlink:type="simple">10.3897/zookeys.1168.104699.figures9-12</object-id><object-id xmlns:xlink="http://www.w3.org/1999/xlink" content-type="arpha" xlink:type="simple">484A5F66-C644-573B-8B3B-5016C93A67AC</object-id><label>Figures 9–12.</label><caption><p><italic><tp:taxon-name><tp:taxon-name-part taxon-name-part-type="genus" reg="Strongylophthalmyia">Strongylophthalmyia</tp:taxon-name-part><tp:taxon-name-part taxon-name-part-type="species" reg="corniculata">corniculata</tp:taxon-name-part></tp:taxon-name></italic> sp. nov., male genitalia: <bold>9</bold> external genitalia, posterior view <bold>10</bold> same, lateral view <bold>11</bold> internal genitalia, ventral view <bold>12</bold> same, lateral view. Abbreviations: cerc = cercus; dph = distiphallus; ea = ejaculatory apodeme; ep = epandrium; hyp = hypandrium; pgt = pregonite; phap = phallapodeme; pp = phallic plate; sur = surstylus. Scale bar: 0.1 mm.</p></caption><graphic xmlns:xlink="http://www.w3.org/1999/xlink" xlink:href="zookeys-1168-329_article-104699__-g004.jpg" position="float" orientation="portrait" xlink:type="simple" id="oo_872795.jpg"><uri content-type="original_file" xlink:type="simple">https://binary.pensoft.net/fig/872795</uri></graphic></fig></tp:treatment-sec><tp:treatment-sec sec-type="description" id="SECID0EL4AE"><title>Description.</title><p>Body length 2.2 mm, wing length 2.2 mm.</p><p><bold>Male.</bold> Generally shiny black (Fig. <xref ref-type="fig" rid="F2">3</xref>). Face, parafacial and anterior half of frons yellowish brown (Figs <xref ref-type="fig" rid="F3">4</xref>, <xref ref-type="fig" rid="F3">5</xref>). Antenna yellowish brown with arista dark brown (Fig. <xref ref-type="fig" rid="F3">5</xref>). Proboscis and palpus brown. Wing hyaline (Fig. <xref ref-type="fig" rid="F3">8</xref>); wing veins brown to dark brown. Halter white with base slightly darkened. Legs yellow with mid and hind femora narrowly dark brown subapically (Fig. <xref ref-type="fig" rid="F2">3</xref>); tarsomeres 4 and 5 dark brown.</p><p>Head (Figs <xref ref-type="fig" rid="F3">4</xref>, <xref ref-type="fig" rid="F3">5</xref>) with frons finely inflated; parafacial with dense silvery tomentose stripe; gena with silvery tomentose stripe along eye margin; postgena bulging. Head chaetotaxy: 1 inner vertical seta, 1 outer vertical seta, 3 fronto-orbital setae, 1 ocellar seta, 1 postocellar seta. Clypeus band-like; palpus elongate, with long sparse golden setulae. Antennal scape with scattered marginal setae and 1 dominant dorsal seta; pedicel with single strong seta dorsally; first flagellomere (Figs <xref ref-type="fig" rid="F3">5</xref>, <xref ref-type="fig" rid="F3">6</xref>) ovate, wider than long, densely covered with long white setulae, with a short conical process dorsally; antennal process (Fig. <xref ref-type="fig" rid="F3">6</xref>) with short dense white setulae, 0.7× as long as first flagellomere, sharp at apex; arista longer than antennal process.</p><p>Thorax with mesonotum (Fig. <xref ref-type="fig" rid="F3">7</xref>) densely covered with short scattered golden setulae, in dorsal view with distinct transverse suture. Anepisternum with short setulae along notopleural suture. Scutellum (Fig. <xref ref-type="fig" rid="F3">7</xref>) subtriangular, broad, slightly inflated. Thoracic chaetotaxy: 1 postpronotal seta, 1 anepisternal seta, 2 notopleural setae, 1 dorsocentral seta, 1 posterior supra-alar seta, 1 scutellar seta. Wing (Fig. <xref ref-type="fig" rid="F3">8</xref>) with R<sub>4+5</sub> and M<sub>1+2</sub> almost parallel apically; apical section of M<sub>1+2</sub> finely arched; M<sub>4</sub> and CuA+CuP not reaching but very closely approaching wing margin; r-m located near basal one-third (0.36) of cell dm; apical section of M<sub>4</sub> nearly as long as dm-m; alula small; anal lobe slightly narrowed. Legs with dense whitish yellow setulae; hind femur lacking inner basal process.</p><p>Abdomen covered with long dense setae. Tergite 1 weakly sclerotized. Pregenital sclerites relatively weakly sclerotized.</p><p>Male genitalia: Epandrium (Figs <xref ref-type="fig" rid="F4">9</xref>, <xref ref-type="fig" rid="F4">10</xref>) short and broad, with long dense setae. Surstylus (Figs <xref ref-type="fig" rid="F4">9</xref>, <xref ref-type="fig" rid="F4">10</xref>) with short stout setae on inner distal surface. Cerci (Figs <xref ref-type="fig" rid="F4">9</xref>, <xref ref-type="fig" rid="F4">10</xref>) narrow, elongate, finger-like, with short dense setae. Hypandrium (Figs <xref ref-type="fig" rid="F4">11</xref>, <xref ref-type="fig" rid="F4">12</xref>) broadly rounded anteriorly, strongly arched medially, with one pair of bifid, long anterior lobes. Phallapodeme (Figs <xref ref-type="fig" rid="F4">11</xref>, <xref ref-type="fig" rid="F4">12</xref>) long, rod-like. Pregonite (Fig. <xref ref-type="fig" rid="F4">11</xref>) long, narrow, band-like, basally fused to inner surface of hypandrium. Phallic plate (Fig. <xref ref-type="fig" rid="F4">12</xref>) thickened, divided into two articulating sclerites. Distiphallus (Fig. <xref ref-type="fig" rid="F4">12</xref>) extremely short, less than half as long as phallapodeme, lacking apical “glans”, membrane microtrichose. Ejaculatory apodeme (Fig. <xref ref-type="fig" rid="F4">12</xref>) small, slightly curved.</p><p><bold>Female</bold> unknown.</p></tp:treatment-sec><tp:treatment-sec sec-type="etymology" id="SECID0E1BAG"><title>Etymology.</title><p>The specific epithet is derived from Latin <italic>corniculata</italic>, referring to the short conical antennal process of this new species.</p></tp:treatment-sec><tp:treatment-sec sec-type="distribution" id="SECID0ECCAG"><title>Distribution.</title><p>China – Yunnan: Lvchun (Fig. <xref ref-type="fig" rid="F17">56</xref>).</p></tp:treatment-sec><tp:treatment-sec sec-type="comparisons" id="SECID0EMCAG"><title>Comparative notes.</title><p>This new species is similar to <italic><tp:taxon-name><tp:taxon-name-part taxon-name-part-type="genus" reg="Strongylophthalmyia">S.</tp:taxon-name-part><tp:taxon-name-part taxon-name-part-type="species" reg="gibbifera">gibbifera</tp:taxon-name-part></tp:taxon-name></italic> Shatalkin, 1993 from Vietnam in that both have an ovate first flagellomere with a small, short antennal process, and a fully hyaline wing. The new species differs from <italic><tp:taxon-name><tp:taxon-name-part taxon-name-part-type="genus" reg="Strongylophthalmyia">S.</tp:taxon-name-part><tp:taxon-name-part taxon-name-part-type="species" reg="gibbifera">gibbifera</tp:taxon-name-part></tp:taxon-name></italic> in the following characters: anterior half of frons yellowish brown (frons entirely black in <italic><tp:taxon-name><tp:taxon-name-part taxon-name-part-type="genus" reg="Strongylophthalmyia">S.</tp:taxon-name-part><tp:taxon-name-part taxon-name-part-type="species" reg="gibbifera">gibbifera</tp:taxon-name-part></tp:taxon-name></italic>); first flagellomere yellowish brown (yellowish brown with dorsal half dark brown in <italic><tp:taxon-name><tp:taxon-name-part taxon-name-part-type="genus" reg="Strongylophthalmyia">S.</tp:taxon-name-part><tp:taxon-name-part taxon-name-part-type="species" reg="gibbifera">gibbifera</tp:taxon-name-part></tp:taxon-name></italic>); antennal process conical, with sharp apex (short and blunt in <italic><tp:taxon-name><tp:taxon-name-part taxon-name-part-type="genus" reg="Strongylophthalmyia">S.</tp:taxon-name-part><tp:taxon-name-part taxon-name-part-type="species" reg="gibbifera">gibbifera</tp:taxon-name-part></tp:taxon-name></italic>); mid and hind femora narrowly dark brown subapically, hind tibia largely darkened (femora yellow with hind femur weakly darkened at apex, hind tibia darkened in middle in <italic><tp:taxon-name><tp:taxon-name-part taxon-name-part-type="genus" reg="Strongylophthalmyia">S.</tp:taxon-name-part><tp:taxon-name-part taxon-name-part-type="species" reg="gibbifera">gibbifera</tp:taxon-name-part></tp:taxon-name></italic>).</p></tp:treatment-sec><tp:treatment-sec><!--Section generated to contain objects referenced in tp:taxon-treatment.--><fig id="F17" position="float" orientation="portrait"><object-id xmlns:xlink="http://www.w3.org/1999/xlink" content-type="doi" xlink:type="simple">10.3897/zookeys.1168.104699.figure56</object-id><object-id xmlns:xlink="http://www.w3.org/1999/xlink" content-type="arpha" xlink:type="simple">7D87F7F0-6416-5D05-8538-34721B99FD58</object-id><label>Figure 56.</label><caption><p>Known distribution of species of the <italic><tp:taxon-name><tp:taxon-name-part taxon-name-part-type="genus" reg="Strongylophthalmyia">Strongylophthalmyia</tp:taxon-name-part><tp:taxon-name-part taxon-name-part-type="species" reg="coarctata">coarctata</tp:taxon-name-part></tp:taxon-name></italic> subgroup in China and South Korea.</p></caption><graphic xmlns:xlink="http://www.w3.org/1999/xlink" xlink:href="zookeys-1168-329_article-104699__-g017.jpg" position="float" orientation="portrait" xlink:type="simple" id="oo_872808.jpg"><uri content-type="original_file" xlink:type="simple">https://binary.pensoft.net/fig/872808</uri></graphic></fig></tp:treatment-sec></tp:taxon-treatment>
