# Supplementary material for: ﻿A review of the Strongylophthalmyiacoarctata subgroup (Diptera, Brachycera, Strongylophthalmyiidae) from China, with the descriptions of three new species
Source: Zookeys. 2023 Jul 4;1168:329–53. doi: 10.3897/zookeys.1168.104699 (PMC10336556; doi:10.3897/zookeys.1168.104699)
Supplement: XML Treatment for Strongylophthalmyia flagellicornis [file zookeys.1168.104699-treatment4.xml]

<!DOCTYPE tp:taxon-treatment
  PUBLIC "-//TaxonX//DTD Taxonomic Treatment Publishing DTD v0 20100105//EN" "tax-treatment-NSO.dtd">
<tp:taxon-treatment xmlns:tp="http://www.plazi.org/taxpub"><tp:treatment-meta><kwd-group><label>Taxon classification</label><kwd>
              <named-content content-type="kingdom">Animalia</named-content>
            </kwd><kwd>
              <named-content content-type="order">Diptera</named-content>
            </kwd><kwd>
              <named-content content-type="family">Strongylophthalmyiidae</named-content>
            </kwd></kwd-group><mixed-citation publication-type="journal"><person-group><name><surname>Zhou</surname><given-names>Jiale</given-names></name><name><surname>Evenhuis</surname><given-names>Neal L.</given-names></name><name><surname>Yang</surname><given-names>Ding</given-names></name></person-group><article-title>﻿A review of the <italic><tp:taxon-name><tp:taxon-name-part taxon-name-part-type="genus" reg="Strongylophthalmyia">Strongylophthalmyia</tp:taxon-name-part><tp:taxon-name-part taxon-name-part-type="species" reg="coarctata">coarctata</tp:taxon-name-part></tp:taxon-name></italic> subgroup (<tp:taxon-name><tp:taxon-name-part taxon-name-part-type="order">Diptera</tp:taxon-name-part></tp:taxon-name>, <tp:taxon-name><tp:taxon-name-part taxon-name-part-type="suborder">Brachycera</tp:taxon-name-part></tp:taxon-name>, <tp:taxon-name><tp:taxon-name-part taxon-name-part-type="family">Strongylophthalmyiidae</tp:taxon-name-part></tp:taxon-name>) from China, with the descriptions of three new species</article-title><source>Zookeys</source><day>04</day><month>07</month><year>2023</year><volume>1168</volume><fpage>329</fpage><lpage>353</lpage><pub-id pub-id-type="doi">10.3897/zookeys.1168.104699</pub-id></mixed-citation></tp:treatment-meta><tp:nomenclature><label>﻿</label><tp:taxon-name>
            <object-id xmlns:xlink="http://www.w3.org/1999/xlink" content-type="arpha" xlink:type="simple">82F2C50F-B92B-537E-95A7-52C08CCD0F4F</object-id>
            <tp:taxon-name-part taxon-name-part-type="genus" reg="Strongylophthalmyia">Strongylophthalmyia</tp:taxon-name-part>
            <tp:taxon-name-part taxon-name-part-type="species" reg="flagellicornis">flagellicornis</tp:taxon-name-part>
            <object-id xmlns:xlink="http://www.w3.org/1999/xlink" content-type="zoobank" xlink:type="simple">https://zoobank.org/AA20A164-85FA-4937-8975-DACDE96FBFC9</object-id>
          </tp:taxon-name><tp:taxon-status xmlns:xlink="http://www.w3.org/1999/xlink" xlink:type="simple">sp. nov.</tp:taxon-status><xref ref-type="fig" rid="F5">Figs 13–14</xref><xref ref-type="fig" rid="F6">, 15–19</xref><xref ref-type="fig" rid="F7">, 20–23</xref></tp:nomenclature><tp:treatment-sec sec-type="type material" id="SECID0EJGAG"><title>Type material.</title><p><bold><italic>Holotype</italic></bold> (♂): China, Yunnan, Xishuangbanna, Mengla, Yaoqu, 840 m, 2020.xi.22, leg. Liang Wang (<named-content xmlns:xlink="http://www.w3.org/1999/xlink" content-type="dwc:institutional_code" xlink:title="Entomological Museum of China Agricultural University" xlink:href="http://grbio.org/institution/china-agricultural-university" xlink:type="simple">CAU</named-content>). <bold><italic>Paratypes</italic></bold>: Same collection data as for holotype (9♂, <named-content xmlns:xlink="http://www.w3.org/1999/xlink" content-type="dwc:institutional_code" xlink:title="Entomological Museum of China Agricultural University" xlink:href="http://grbio.org/institution/china-agricultural-university" xlink:type="simple">CAU</named-content>); China, Yunnan, Honghe, Gejiu, Lvshuihe, 505 m, 2019.iii.30, leg. Xin Li &amp; Liang Wang (5♂1♀, <named-content xmlns:xlink="http://www.w3.org/1999/xlink" content-type="dwc:institutional_code" xlink:title="Entomological Museum of China Agricultural University" xlink:href="http://grbio.org/institution/china-agricultural-university" xlink:type="simple">CAU</named-content>); China, Yunnan, Honghe, Lvchun, Huanglianshan, 1300 m, 2018.vi.16, leg. Liang Wang (2♂, <named-content xmlns:xlink="http://www.w3.org/1999/xlink" content-type="dwc:institutional_code" xlink:title="Entomological Museum of China Agricultural University" xlink:href="http://grbio.org/institution/china-agricultural-university" xlink:type="simple">CAU</named-content>).</p></tp:treatment-sec><tp:treatment-sec sec-type="diagnosis" id="SECID0EHHAG"><title>Diagnosis.</title><p>Generally shiny black (Figs <xref ref-type="fig" rid="F5">13</xref>, <xref ref-type="fig" rid="F5">14</xref>); frons yellow (Fig. <xref ref-type="fig" rid="F6">15</xref>); antennal first flagellomere of male yellow, subrhombic, with a long slender process covered with dense black setulae (Figs <xref ref-type="fig" rid="F6">16</xref>, <xref ref-type="fig" rid="F6">17</xref>); wing infumate, with large dark suffusion at apex (Fig. <xref ref-type="fig" rid="F6">19</xref>); mid and hind femora yellow with narrow dark brown ring subapically (indistinct on mid femur) (Figs <xref ref-type="fig" rid="F5">13</xref>, <xref ref-type="fig" rid="F5">14</xref>); hind femur of male with one thorn-like inner basal process; distiphallus nearly as long as phallapodeme, with small apical “glans” (Figs <xref ref-type="fig" rid="F7">22</xref>, <xref ref-type="fig" rid="F7">23</xref>).</p><fig id="F5" position="float" orientation="portrait"><object-id xmlns:xlink="http://www.w3.org/1999/xlink" content-type="doi" xlink:type="simple">10.3897/zookeys.1168.104699.figures13-14</object-id><object-id xmlns:xlink="http://www.w3.org/1999/xlink" content-type="arpha" xlink:type="simple">7ACAD5D8-2DD7-5DFD-B8DC-EDB8BD6E8840</object-id><label>Figures 13, 14.</label><caption><p><italic><tp:taxon-name><tp:taxon-name-part taxon-name-part-type="genus" reg="Strongylophthalmyia">Strongylophthalmyia</tp:taxon-name-part><tp:taxon-name-part taxon-name-part-type="species" reg="flagellicornis">flagellicornis</tp:taxon-name-part></tp:taxon-name></italic> sp. nov., lateral habitus, lateral view: <bold>13</bold> male, holotype <bold>14</bold> female, paratype. Scale bars: 1 mm.</p></caption><graphic xmlns:xlink="http://www.w3.org/1999/xlink" xlink:href="zookeys-1168-329_article-104699__-g005.jpg" position="float" orientation="portrait" xlink:type="simple" id="oo_872796.jpg"><uri content-type="original_file" xlink:type="simple">https://binary.pensoft.net/fig/872796</uri></graphic></fig><fig id="F6" position="float" orientation="portrait"><object-id xmlns:xlink="http://www.w3.org/1999/xlink" content-type="doi" xlink:type="simple">10.3897/zookeys.1168.104699.figures15-19</object-id><object-id xmlns:xlink="http://www.w3.org/1999/xlink" content-type="arpha" xlink:type="simple">947CCB13-F29A-5F68-AA8D-6F2E72B4E563</object-id><label>Figures 15–19.</label><caption><p><italic><tp:taxon-name><tp:taxon-name-part taxon-name-part-type="genus" reg="Strongylophthalmyia">Strongylophthalmyia</tp:taxon-name-part><tp:taxon-name-part taxon-name-part-type="species" reg="flagellicornis">flagellicornis</tp:taxon-name-part></tp:taxon-name></italic> sp. nov., male, holotype: <bold>15</bold> head, dorsal view <bold>16</bold> same, lateral view <bold>17</bold> left antenna, lateral view <bold>18</bold> thorax, dorsal view <bold>19</bold> wing. Scale bars: 0.25 mm.</p></caption><graphic xmlns:xlink="http://www.w3.org/1999/xlink" xlink:href="zookeys-1168-329_article-104699__-g006.jpg" position="float" orientation="portrait" xlink:type="simple" id="oo_872797.jpg"><uri content-type="original_file" xlink:type="simple">https://binary.pensoft.net/fig/872797</uri></graphic></fig><fig id="F7" position="float" orientation="portrait"><object-id xmlns:xlink="http://www.w3.org/1999/xlink" content-type="doi" xlink:type="simple">10.3897/zookeys.1168.104699.figures20-23</object-id><object-id xmlns:xlink="http://www.w3.org/1999/xlink" content-type="arpha" xlink:type="simple">9B3D7366-9038-5CDE-9EA2-45BE30A17A51</object-id><label>Figures 20–23.</label><caption><p><italic><tp:taxon-name><tp:taxon-name-part taxon-name-part-type="genus" reg="Strongylophthalmyia">Strongylophthalmyia</tp:taxon-name-part><tp:taxon-name-part taxon-name-part-type="species" reg="flagellicornis">flagellicornis</tp:taxon-name-part></tp:taxon-name></italic> sp. nov., male genitalia: <bold>20</bold> external genitalia, posterior view <bold>21</bold> same, lateral view <bold>22</bold> internal genitalia, ventral view <bold>23</bold> same, lateral view. Abbreviations: cerc = cercus; dph = distiphallus; ea = ejaculatory apodeme; ep = epandrium; hyp = hypandrium; pgt = pregonite; phap = phallapodeme; pp = phallic plate; sur = surstylus. Scale bar: 0.1 mm.</p></caption><graphic xmlns:xlink="http://www.w3.org/1999/xlink" xlink:href="zookeys-1168-329_article-104699__-g007.jpg" position="float" orientation="portrait" xlink:type="simple" id="oo_872798.jpg"><uri content-type="original_file" xlink:type="simple">https://binary.pensoft.net/fig/872798</uri></graphic></fig></tp:treatment-sec><tp:treatment-sec sec-type="description" id="SECID0ETLAG"><title>Description.</title><p>Body length 4.2–4.7 mm, wing length 2.4–3.0 mm.</p><p><bold>Male.</bold> Generally shiny black (Fig. <xref ref-type="fig" rid="F5">13</xref>). Frons, face, parafacial, and gena yellow (Figs <xref ref-type="fig" rid="F6">15</xref>, <xref ref-type="fig" rid="F6">16</xref>). Antenna yellow; antennal process and arista blackish brown (Figs <xref ref-type="fig" rid="F6">16</xref>, <xref ref-type="fig" rid="F6">17</xref>). Clypeus yellow to yellowish brown; proboscis brown; palpus yellow. Wing infumate, with large dark suffusion at apex (Fig. <xref ref-type="fig" rid="F6">19</xref>); wing veins brown to dark brown. Halter white with base slightly darkened. Legs yellow; mid and hind femora with narrow dark brown ring subapically (indistinct on mid femur) (Fig. <xref ref-type="fig" rid="F5">13</xref>); mid and hind tarsomeres 4 and 5 dark brown. Abdominal syntergite 1+2 with large median yellow patch in posterior half.</p><p>Head (Figs <xref ref-type="fig" rid="F6">15</xref>, <xref ref-type="fig" rid="F6">16</xref>) with frons with minute shallow striations; parafacial with dense silvery tomentose stripe; gena with silvery tomentose stripe along eye margin; postgena bulging, with several white long setulae. Head chaetotaxy: 1 inner vertical seta, 1 outer vertical seta, 3 fronto-orbital setae, 1 ocellar seta, 1 postocellar seta. Clypeus band-like; palpus elongate, with short dense golden setulae. Antennal scape with scattered marginal setae and 1 dominant dorsal seta; pedicel with single strong seta dorsally; first flagellomere (Figs <xref ref-type="fig" rid="F6">16</xref>, <xref ref-type="fig" rid="F6">17</xref>) subrhombic, wider than long, densely covered with whitish yellow setulae, with a long slender process dorsally; antennal process (Fig. <xref ref-type="fig" rid="F6">17</xref>) with dense erect black setulae, 4.8× as long as first flagellomere; arista shorter than antennal process.</p><p>Thorax with mesonotum (Fig. <xref ref-type="fig" rid="F6">18</xref>) densely covered with short scattered golden setulae, in dorsal view with distinct transverse suture. Anepisternum with short dense golden setulae posteriorly. Scutellum (Fig. <xref ref-type="fig" rid="F6">18</xref>) subtriangular, broad, slightly inflated. Thoracic chaetotaxy: 1 anepisternal seta, 2 notopleural setae, 2 dorsocentral setae, 2 posterior supra-alar setae, 1 scutellar seta. Wing (Fig. <xref ref-type="fig" rid="F6">19</xref>) with R<sub>4+5</sub> and M<sub>1+2</sub> slightly convergent apically; apical section of M<sub>1+2</sub> clearly arched; M<sub>4</sub> and CuA+CuP not reaching but very closely approaching wing margin; r-m located at basal two-fifth (0.4) of cell dm; apical section of M<sub>4</sub> shorter than dm-m; alula small; anal lobe well developed. Legs with dense dark setulae; hind femur with one thorn-like inner basal process.</p><p>Abdomen covered with short to long dense setae. Tergite 1 normally sclerotized. Pregenital sclerites weakly sclerotized.</p><p>Male genitalia: Epandrium (Figs <xref ref-type="fig" rid="F7">20</xref>, <xref ref-type="fig" rid="F7">21</xref>) long and narrow, subovate in lateral view, with long dense setae. Surstylus (Figs <xref ref-type="fig" rid="F7">20</xref>, <xref ref-type="fig" rid="F7">21</xref>) with short stout setae on inner distal surface. Cerci (Figs <xref ref-type="fig" rid="F7">20</xref>, <xref ref-type="fig" rid="F7">21</xref>) narrow, elongate, finger-like, fused along length, with 1 long subapical seta and several short setae. Hypandrium (Figs <xref ref-type="fig" rid="F7">22</xref>, <xref ref-type="fig" rid="F7">23</xref>) narrowly rounded anteriorly, arched medially, with one pair of bifid anterior lobes. Phallapodeme (Figs <xref ref-type="fig" rid="F7">22</xref>, <xref ref-type="fig" rid="F7">23</xref>) long, straight, rod-like, nearly as long as distiphallus. Pregonite (Fig. <xref ref-type="fig" rid="F7">22</xref>) very long, narrow, band-like, basally fused to inner surface of hypandrium. Phallic plate (Fig. <xref ref-type="fig" rid="F7">23</xref>) divided into two articulating sclerites. Distiphallus (Figs <xref ref-type="fig" rid="F7">22</xref>, <xref ref-type="fig" rid="F7">23</xref>) extremely long, nearly as long as phallapodeme, unsegmented, with sclerotized bands and apical “glans”, membrane microtrichose. Ejaculatory apodeme (Fig. <xref ref-type="fig" rid="F7">23</xref>) relatively long, straight, narrow.</p><p><bold>Female.</bold> Antennal first flagellomere yellow with anterior margin darkened, ovate, lacking process (Fig. <xref ref-type="fig" rid="F5">14</xref>); clypeus thick, bulbous; hind femur lacking process; abdomen without yellow patch on syntergite 1+2. Other characters same as those of male.</p></tp:treatment-sec><tp:treatment-sec sec-type="etymology" id="SECID0ENQAG"><title>Etymology.</title><p>The specific epithet is derived from Latin <italic>flagell</italic>- and -<italic>cornis</italic>, referring to the long, whip-like antennal process of this new species.</p></tp:treatment-sec><tp:treatment-sec sec-type="distribution" id="SECID0EXQAG"><title>Distribution.</title><p>China – Yunnan: Gejiu, Lvchun, Mengla (Fig. <xref ref-type="fig" rid="F17">56</xref>).</p></tp:treatment-sec><tp:treatment-sec sec-type="comparisons" id="SECID0EBRAG"><title>Comparative notes.</title><p>This new species resembles <italic><tp:taxon-name><tp:taxon-name-part taxon-name-part-type="genus" reg="Strongylophthalmyia">S.</tp:taxon-name-part><tp:taxon-name-part taxon-name-part-type="species" reg="shatalkini">shatalkini</tp:taxon-name-part></tp:taxon-name></italic> Iwasa &amp; Evenhuis, 2014 from Papua New Guinea and <italic><tp:taxon-name><tp:taxon-name-part taxon-name-part-type="genus" reg="Strongylophthalmyia">S.</tp:taxon-name-part><tp:taxon-name-part taxon-name-part-type="species" reg="stylocera">stylocera</tp:taxon-name-part></tp:taxon-name></italic> Shatalkin, 1996 from Philippines by having the long and slender antennal process. The new species differs from <italic><tp:taxon-name><tp:taxon-name-part taxon-name-part-type="genus" reg="Strongylophthalmyia">S.</tp:taxon-name-part><tp:taxon-name-part taxon-name-part-type="species" reg="shatalkini">shatalkini</tp:taxon-name-part></tp:taxon-name></italic> in the following characters: frons yellow (entirely black in <italic><tp:taxon-name><tp:taxon-name-part taxon-name-part-type="genus" reg="Strongylophthalmyia">S.</tp:taxon-name-part><tp:taxon-name-part taxon-name-part-type="species" reg="shatalkini">shatalkini</tp:taxon-name-part></tp:taxon-name></italic>); antennal first flagellomere of male subrhombic, with antennal process 4.8× as long as first flagellomere (ovate, with antennal process 4× as long as first flagellomere in <italic><tp:taxon-name><tp:taxon-name-part taxon-name-part-type="genus" reg="Strongylophthalmyia">S.</tp:taxon-name-part><tp:taxon-name-part taxon-name-part-type="species" reg="shatalkini">shatalkini</tp:taxon-name-part></tp:taxon-name></italic>); femora yellow with mid and hind femora narrowly dark brown subapically (femora uniformly dark brown in <italic><tp:taxon-name><tp:taxon-name-part taxon-name-part-type="genus" reg="Strongylophthalmyia">S.</tp:taxon-name-part><tp:taxon-name-part taxon-name-part-type="species" reg="shatalkini">shatalkini</tp:taxon-name-part></tp:taxon-name></italic>); wing with distinct large dark suffusion at apex, and R<sub>4+5</sub> and M<sub>1+2</sub> slightly convergent apically (wing with broad median transverse band and faint small apical suffusion, and R<sub>4+5</sub> and M<sub>1+2</sub> almost parallel in <italic><tp:taxon-name><tp:taxon-name-part taxon-name-part-type="genus" reg="Strongylophthalmyia">S.</tp:taxon-name-part><tp:taxon-name-part taxon-name-part-type="species" reg="shatalkini">shatalkini</tp:taxon-name-part></tp:taxon-name></italic>). The new species can be separated from <italic><tp:taxon-name><tp:taxon-name-part taxon-name-part-type="genus" reg="Strongylophthalmyia">S.</tp:taxon-name-part><tp:taxon-name-part taxon-name-part-type="species" reg="stylocera">stylocera</tp:taxon-name-part></tp:taxon-name></italic> in the following characters: frons yellow (entirely black in <italic><tp:taxon-name><tp:taxon-name-part taxon-name-part-type="genus" reg="Strongylophthalmyia">S.</tp:taxon-name-part><tp:taxon-name-part taxon-name-part-type="species" reg="stylocera">stylocera</tp:taxon-name-part></tp:taxon-name></italic>); antennal process of male with dense dark setulae (with white setulae in <italic><tp:taxon-name><tp:taxon-name-part taxon-name-part-type="genus" reg="Strongylophthalmyia">S.</tp:taxon-name-part><tp:taxon-name-part taxon-name-part-type="species" reg="stylocera">stylocera</tp:taxon-name-part></tp:taxon-name></italic>); wing with distinct large dark suffusion at apex (wing hyaline in <italic><tp:taxon-name><tp:taxon-name-part taxon-name-part-type="genus" reg="Strongylophthalmyia">S.</tp:taxon-name-part><tp:taxon-name-part taxon-name-part-type="species" reg="stylocera">stylocera</tp:taxon-name-part></tp:taxon-name></italic>); abdomen with a large median yellow patch on syntergite 1+2 in male (uniformly black in <italic><tp:taxon-name><tp:taxon-name-part taxon-name-part-type="genus" reg="Strongylophthalmyia">S.</tp:taxon-name-part><tp:taxon-name-part taxon-name-part-type="species" reg="stylocera">stylocera</tp:taxon-name-part></tp:taxon-name></italic>).</p></tp:treatment-sec><tp:treatment-sec><!--Section generated to contain objects referenced in tp:taxon-treatment.--><fig id="F17" position="float" orientation="portrait"><object-id xmlns:xlink="http://www.w3.org/1999/xlink" content-type="doi" xlink:type="simple">10.3897/zookeys.1168.104699.figure56</object-id><object-id xmlns:xlink="http://www.w3.org/1999/xlink" content-type="arpha" xlink:type="simple">7D87F7F0-6416-5D05-8538-34721B99FD58</object-id><label>Figure 56.</label><caption><p>Known distribution of species of the <italic><tp:taxon-name><tp:taxon-name-part taxon-name-part-type="genus" reg="Strongylophthalmyia">Strongylophthalmyia</tp:taxon-name-part><tp:taxon-name-part taxon-name-part-type="species" reg="coarctata">coarctata</tp:taxon-name-part></tp:taxon-name></italic> subgroup in China and South Korea.</p></caption><graphic xmlns:xlink="http://www.w3.org/1999/xlink" xlink:href="zookeys-1168-329_article-104699__-g017.jpg" position="float" orientation="portrait" xlink:type="simple" id="oo_872808.jpg"><uri content-type="original_file" xlink:type="simple">https://binary.pensoft.net/fig/872808</uri></graphic></fig></tp:treatment-sec></tp:taxon-treatment>
