# Supplementary material for: ﻿A review of the Strongylophthalmyiacoarctata subgroup (Diptera, Brachycera, Strongylophthalmyiidae) from China, with the descriptions of three new species
Source: Zookeys. 2023 Jul 4;1168:329–53. doi: 10.3897/zookeys.1168.104699 (PMC10336556; doi:10.3897/zookeys.1168.104699)
Supplement: XML Treatment for Strongylophthalmyia narwhal [file zookeys.1168.104699-treatment5.xml]

<!DOCTYPE tp:taxon-treatment
  PUBLIC "-//TaxonX//DTD Taxonomic Treatment Publishing DTD v0 20100105//EN" "tax-treatment-NSO.dtd">
<tp:taxon-treatment xmlns:tp="http://www.plazi.org/taxpub"><tp:treatment-meta><kwd-group><label>Taxon classification</label><kwd>
              <named-content content-type="kingdom">Animalia</named-content>
            </kwd><kwd>
              <named-content content-type="order">Diptera</named-content>
            </kwd><kwd>
              <named-content content-type="family">Strongylophthalmyiidae</named-content>
            </kwd></kwd-group><mixed-citation publication-type="journal"><person-group><name><surname>Zhou</surname><given-names>Jiale</given-names></name><name><surname>Evenhuis</surname><given-names>Neal L.</given-names></name><name><surname>Yang</surname><given-names>Ding</given-names></name></person-group><article-title>﻿A review of the <italic><tp:taxon-name><tp:taxon-name-part taxon-name-part-type="genus" reg="Strongylophthalmyia">Strongylophthalmyia</tp:taxon-name-part><tp:taxon-name-part taxon-name-part-type="species" reg="coarctata">coarctata</tp:taxon-name-part></tp:taxon-name></italic> subgroup (<tp:taxon-name><tp:taxon-name-part taxon-name-part-type="order">Diptera</tp:taxon-name-part></tp:taxon-name>, <tp:taxon-name><tp:taxon-name-part taxon-name-part-type="suborder">Brachycera</tp:taxon-name-part></tp:taxon-name>, <tp:taxon-name><tp:taxon-name-part taxon-name-part-type="family">Strongylophthalmyiidae</tp:taxon-name-part></tp:taxon-name>) from China, with the descriptions of three new species</article-title><source>Zookeys</source><day>04</day><month>07</month><year>2023</year><volume>1168</volume><fpage>329</fpage><lpage>353</lpage><pub-id pub-id-type="doi">10.3897/zookeys.1168.104699</pub-id></mixed-citation></tp:treatment-meta><tp:nomenclature><label>﻿</label><tp:taxon-name>
            <object-id xmlns:xlink="http://www.w3.org/1999/xlink" content-type="arpha" xlink:type="simple">71E0657F-C315-5D50-9586-6048468ED52A</object-id>
            <tp:taxon-name-part taxon-name-part-type="genus" reg="Strongylophthalmyia">Strongylophthalmyia</tp:taxon-name-part>
            <tp:taxon-name-part taxon-name-part-type="species" reg="narwhal">narwhal</tp:taxon-name-part>
          </tp:taxon-name><tp:taxon-authority>Evenhuis, 2020</tp:taxon-authority><xref ref-type="fig" rid="F8">Figs 24</xref><xref ref-type="fig" rid="F9">, 25–29</xref><xref ref-type="fig" rid="F10">, 30–33</xref><tp:nomenclature-citation-list><tp:nomenclature-citation><tp:taxon-name>
                <tp:taxon-name-part taxon-name-part-type="genus" reg="Strongylophthalmyia">Strongylophthalmyia</tp:taxon-name-part>
                <tp:taxon-name-part taxon-name-part-type="species" reg="narwhal">narwhal</tp:taxon-name-part>
              </tp:taxon-name><comment>Evenhuis, 2020: 5 (protologue). Holotype (♂): Thailand, Chiang Mai, Chiang Mai, <named-content xmlns:xlink="http://www.w3.org/1999/xlink" content-type="dwc:institutional_code" xlink:title="Queen Sirikit Botanic Garden" xlink:href="http://grbio.org/institution/queen-sirikit-botanic-garden" xlink:type="simple">QSBG</named-content>.</comment></tp:nomenclature-citation></tp:nomenclature-citation-list></tp:nomenclature><tp:treatment-sec sec-type="type material" id="SECID0EWXAG"><title>Type material examined.</title><p><bold><italic>Holotype</italic></bold> (♂): Thailand, Chiang Mai, Queen Sirikit Botanical Garden, 2013.vii.11–25, leg. M. Hauser, by Malaise trap (<named-content xmlns:xlink="http://www.w3.org/1999/xlink" content-type="dwc:institutional_code" xlink:title="Queen Sirikit Botanic Garden" xlink:href="http://grbio.org/institution/queen-sirikit-botanic-garden" xlink:type="simple">QSBG</named-content>).</p></tp:treatment-sec><tp:treatment-sec sec-type="material" id="SECID0EFYAG"><title>Other materials examined.</title><p>China. Yunnan: Honghe, Lvchun, Huanglianshan, 380 m, 2018.iv.15, leg. Liang Wang (1♂, <named-content xmlns:xlink="http://www.w3.org/1999/xlink" content-type="dwc:institutional_code" xlink:title="Entomological Museum of China Agricultural University" xlink:href="http://grbio.org/institution/china-agricultural-university" xlink:type="simple">CAU</named-content>); same locality and collector as preceding, 1300 m, 2018.iv.16 (1♂, <named-content xmlns:xlink="http://www.w3.org/1999/xlink" content-type="dwc:institutional_code" xlink:title="Entomological Museum of China Agricultural University" xlink:href="http://grbio.org/institution/china-agricultural-university" xlink:type="simple">CAU</named-content>); Xishuangbanna, Jinghong, Naban River Watershed National Nature Reserve, Mandian Waterfall, 700 m, 2020.xi.25, leg. Liang Wang (1♂, <named-content xmlns:xlink="http://www.w3.org/1999/xlink" content-type="dwc:institutional_code" xlink:title="Entomological Museum of China Agricultural University" xlink:href="http://grbio.org/institution/china-agricultural-university" xlink:type="simple">CAU</named-content>).</p></tp:treatment-sec><tp:treatment-sec sec-type="diagnosis" id="SECID0EXYAG"><title>Diagnosis.</title><p>Generally shiny blackish brown (Fig. <xref ref-type="fig" rid="F8">24</xref>); antennal first flagellomere of male yellowish brown with apical half darkened, round, with a long, thick, sword-like process (Figs <xref ref-type="fig" rid="F9">26</xref>, <xref ref-type="fig" rid="F9">27</xref>); wing infumate, with large dark suffusion at apex and narrow median transverse band at level of dm-m (Fig. <xref ref-type="fig" rid="F9">29</xref>); fore femur yellow with narrow brown ring subapically (Fig. <xref ref-type="fig" rid="F8">24</xref>); mid and hind femora yellowish brown, with apical half of mid femur and broad subbasal and subapical rings of hind femur dark brown (Fig. <xref ref-type="fig" rid="F8">24</xref>); hind femur of male with one wart-like inner basal process; distiphallus approx. 1.3× as long as phallapodeme, with small apical “glans” (Figs <xref ref-type="fig" rid="F10">32</xref>, <xref ref-type="fig" rid="F10">33</xref>).</p><fig id="F8" position="float" orientation="portrait"><object-id xmlns:xlink="http://www.w3.org/1999/xlink" content-type="doi" xlink:type="simple">10.3897/zookeys.1168.104699.figure24</object-id><object-id xmlns:xlink="http://www.w3.org/1999/xlink" content-type="arpha" xlink:type="simple">A290CBA0-8F47-5C38-9C29-E5D90419C30D</object-id><label>Figure 24.</label><caption><p><italic><tp:taxon-name><tp:taxon-name-part taxon-name-part-type="genus" reg="Strongylophthalmyia">Strongylophthalmyia</tp:taxon-name-part><tp:taxon-name-part taxon-name-part-type="species" reg="narwhal">narwhal</tp:taxon-name-part></tp:taxon-name></italic> Evenhuis, 2020, non-type male, habitus, lateral view. Scale bar: 1 mm.</p></caption><graphic xmlns:xlink="http://www.w3.org/1999/xlink" xlink:href="zookeys-1168-329_article-104699__-g008.jpg" position="float" orientation="portrait" xlink:type="simple" id="oo_872799.jpg"><uri content-type="original_file" xlink:type="simple">https://binary.pensoft.net/fig/872799</uri></graphic></fig><fig id="F9" position="float" orientation="portrait"><object-id xmlns:xlink="http://www.w3.org/1999/xlink" content-type="doi" xlink:type="simple">10.3897/zookeys.1168.104699.figures25-29</object-id><object-id xmlns:xlink="http://www.w3.org/1999/xlink" content-type="arpha" xlink:type="simple">7C0B2F7C-D7DA-5273-A406-31B245177B25</object-id><label>Figures 25–29.</label><caption><p><italic><tp:taxon-name><tp:taxon-name-part taxon-name-part-type="genus" reg="Strongylophthalmyia">Strongylophthalmyia</tp:taxon-name-part><tp:taxon-name-part taxon-name-part-type="species" reg="narwhal">narwhal</tp:taxon-name-part></tp:taxon-name></italic> Evenhuis, 2020, non-type male: <bold>25</bold> head, dorsal view <bold>26</bold> same, lateral view <bold>27</bold> left antenna, lateral view <bold>28</bold> thorax, dorsal view <bold>29</bold> wing. Scale bars: 0.25 mm.</p></caption><graphic xmlns:xlink="http://www.w3.org/1999/xlink" xlink:href="zookeys-1168-329_article-104699__-g009.jpg" position="float" orientation="portrait" xlink:type="simple" id="oo_872800.jpg"><uri content-type="original_file" xlink:type="simple">https://binary.pensoft.net/fig/872800</uri></graphic></fig><fig id="F10" position="float" orientation="portrait"><object-id xmlns:xlink="http://www.w3.org/1999/xlink" content-type="doi" xlink:type="simple">10.3897/zookeys.1168.104699.figures30-33</object-id><object-id xmlns:xlink="http://www.w3.org/1999/xlink" content-type="arpha" xlink:type="simple">F03510CD-AB1C-584C-BBE8-04C0DEDCDF69</object-id><label>Figures 30–33.</label><caption><p><italic><tp:taxon-name><tp:taxon-name-part taxon-name-part-type="genus" reg="Strongylophthalmyia">Strongylophthalmyia</tp:taxon-name-part><tp:taxon-name-part taxon-name-part-type="species" reg="narwhal">narwhal</tp:taxon-name-part></tp:taxon-name></italic> Evenhuis, 2020, male genitalia: <bold>30</bold> external genitalia, posterior view <bold>31</bold> same, lateral view <bold>32</bold> internal genitalia, ventral view <bold>33</bold> same, lateral view. Abbreviations: cerc = cercus; dph = distiphallus; ea = ejaculatory apodeme; ep = epandrium; hyp = hypandrium; pgt = pregonite; phap = phallapodeme; pp = phallic plate; sur = surstylus. Scale bar: 0.1 mm.</p></caption><graphic xmlns:xlink="http://www.w3.org/1999/xlink" xlink:href="zookeys-1168-329_article-104699__-g010.jpg" position="float" orientation="portrait" xlink:type="simple" id="oo_872801.jpg"><uri content-type="original_file" xlink:type="simple">https://binary.pensoft.net/fig/872801</uri></graphic></fig></tp:treatment-sec><tp:treatment-sec sec-type="description" id="SECID0EX3AG"><title>Description of male genitalia.</title><p>Epandrium (Figs <xref ref-type="fig" rid="F10">30</xref>, <xref ref-type="fig" rid="F10">31</xref>) short and narrow, with long, dense setae. Surstylus (Figs <xref ref-type="fig" rid="F10">30</xref>, <xref ref-type="fig" rid="F10">31</xref>) with short stout setae on inner distal surface. Cerci (Figs <xref ref-type="fig" rid="F10">30</xref>, <xref ref-type="fig" rid="F10">31</xref>) narrow, elongate, finger-like, fused along length, with 1 long subapical seta and several short setae. Hypandrium (Figs <xref ref-type="fig" rid="F10">32</xref>, <xref ref-type="fig" rid="F10">33</xref>) narrowly rounded anteriorly, strongly arched medially, with one pair of bifid anterior lobes. Phallapodeme (Figs <xref ref-type="fig" rid="F10">32</xref>, <xref ref-type="fig" rid="F10">33</xref>) short, slightly curved, distinctly shorter than distiphallus. Pregonite (Fig. <xref ref-type="fig" rid="F10">32</xref>) very long, narrow, band-like, basally fused to inner surface of hypandrium. Phallic plate (Fig. <xref ref-type="fig" rid="F10">33</xref>) divided into two articulating sclerites. Distiphallus (Figs <xref ref-type="fig" rid="F10">32</xref>, <xref ref-type="fig" rid="F10">33</xref>) extremely long, nearly 1.3× as long as phallapodeme, unsegmented, with sclerotized bands and apical “glans”, membrane microtrichose. Ejaculatory apodeme (Fig. <xref ref-type="fig" rid="F10">33</xref>) relatively large, slightly curved.</p></tp:treatment-sec><tp:treatment-sec sec-type="distribution" id="SECID0EZ5AG"><title>Distribution.</title><p>China – Yunnan: Jinghong*, Lvchun* (Fig. <xref ref-type="fig" rid="F17">56</xref>). Thailand – Chiang Mai: Chiang Mai (<xref ref-type="bibr" rid="B2">Evenhuis 2020</xref>).</p></tp:treatment-sec><tp:treatment-sec sec-type="remarks" id="SECID0EH6AG"><title>Remarks.</title><p>This species was described based on a male holotype from Chiang Mai, Thailand (<xref ref-type="bibr" rid="B2">Evenhuis 2020</xref>). Newly available specimens from Yunnan, China are identical in most of the features described by <xref ref-type="bibr" rid="B2">Evenhuis (2020)</xref>, but differs in the following aspects: (i) gena blackish brown as general body color; (ii) both wings with narrow median transverse band at level of dm-m; (iii) legs yellow to yellowish brown, with basal half of fore coxa, narrow subapical ring of fore femur, apical half of mid femur (except extreme apex), broad subbasal and subapical rings of hind femur, mid and hind tibiae (except bases and apices) and tarsomeres 4 and 5 brown to dark brown.</p><p>The chaetotaxy, which was not mentioned in the original description, can now be added as: head with 1 inner vertical seta, 1 outer vertical seta, 3 fronto-orbital setae, 1 ocellar seta and 1 postocellar seta; thorax with 1 anepisternal seta, 1 postpronotal seta, 2 notopleural setae, 2 dorsocentral setae, 2 posterior supra-alar setae and 1 scutellar seta; mid femur with row of long erect black setae. The male genitalia are described as above.</p></tp:treatment-sec><tp:treatment-sec><!--Section generated to contain objects referenced in tp:taxon-treatment.--><fig id="F17" position="float" orientation="portrait"><object-id xmlns:xlink="http://www.w3.org/1999/xlink" content-type="doi" xlink:type="simple">10.3897/zookeys.1168.104699.figure56</object-id><object-id xmlns:xlink="http://www.w3.org/1999/xlink" content-type="arpha" xlink:type="simple">7D87F7F0-6416-5D05-8538-34721B99FD58</object-id><label>Figure 56.</label><caption><p>Known distribution of species of the <italic><tp:taxon-name><tp:taxon-name-part taxon-name-part-type="genus" reg="Strongylophthalmyia">Strongylophthalmyia</tp:taxon-name-part><tp:taxon-name-part taxon-name-part-type="species" reg="coarctata">coarctata</tp:taxon-name-part></tp:taxon-name></italic> subgroup in China and South Korea.</p></caption><graphic xmlns:xlink="http://www.w3.org/1999/xlink" xlink:href="zookeys-1168-329_article-104699__-g017.jpg" position="float" orientation="portrait" xlink:type="simple" id="oo_872808.jpg"><uri content-type="original_file" xlink:type="simple">https://binary.pensoft.net/fig/872808</uri></graphic></fig></tp:treatment-sec><ref-list><ref id="B2"><mixed-citation xmlns:xlink="http://www.w3.org/1999/xlink" xlink:type="simple"><person-group><name name-style="western"><surname>Evenhuis</surname><given-names>NL</given-names></name></person-group> (<year>2020</year>) <article-title>Mine’s longer than yours: two new <italic><tp:taxon-name><tp:taxon-name-part taxon-name-part-type="genus">Strongylophthalmyia</tp:taxon-name-part></tp:taxon-name></italic> Heller (<tp:taxon-name><tp:taxon-name-part taxon-name-part-type="order">Diptera</tp:taxon-name-part></tp:taxon-name>: <tp:taxon-name><tp:taxon-name-part taxon-name-part-type="family">Strongylophthalmyiidae</tp:taxon-name-part></tp:taxon-name>) with remarkably long antennal processes.</article-title><source>Bishop Museum Occasional Papers</source><volume>132</volume>: <fpage>1</fpage>–<lpage>7</lpage>.</mixed-citation></ref></ref-list></tp:taxon-treatment>
