# Supplementary material for: ﻿A review of the Strongylophthalmyiacoarctata subgroup (Diptera, Brachycera, Strongylophthalmyiidae) from China, with the descriptions of three new species
Source: Zookeys. 2023 Jul 4;1168:329–53. doi: 10.3897/zookeys.1168.104699 (PMC10336556; doi:10.3897/zookeys.1168.104699)
Supplement: XML Treatment for Strongylophthalmyia raricornis [file zookeys.1168.104699-treatment6.xml]

<!DOCTYPE tp:taxon-treatment
  PUBLIC "-//TaxonX//DTD Taxonomic Treatment Publishing DTD v0 20100105//EN" "tax-treatment-NSO.dtd">
<tp:taxon-treatment xmlns:tp="http://www.plazi.org/taxpub"><tp:treatment-meta><kwd-group><label>Taxon classification</label><kwd>
              <named-content content-type="kingdom">Animalia</named-content>
            </kwd><kwd>
              <named-content content-type="order">Diptera</named-content>
            </kwd><kwd>
              <named-content content-type="family">Strongylophthalmyiidae</named-content>
            </kwd></kwd-group><mixed-citation publication-type="journal"><person-group><name><surname>Zhou</surname><given-names>Jiale</given-names></name><name><surname>Evenhuis</surname><given-names>Neal L.</given-names></name><name><surname>Yang</surname><given-names>Ding</given-names></name></person-group><article-title>﻿A review of the <italic><tp:taxon-name><tp:taxon-name-part taxon-name-part-type="genus" reg="Strongylophthalmyia">Strongylophthalmyia</tp:taxon-name-part><tp:taxon-name-part taxon-name-part-type="species" reg="coarctata">coarctata</tp:taxon-name-part></tp:taxon-name></italic> subgroup (<tp:taxon-name><tp:taxon-name-part taxon-name-part-type="order">Diptera</tp:taxon-name-part></tp:taxon-name>, <tp:taxon-name><tp:taxon-name-part taxon-name-part-type="suborder">Brachycera</tp:taxon-name-part></tp:taxon-name>, <tp:taxon-name><tp:taxon-name-part taxon-name-part-type="family">Strongylophthalmyiidae</tp:taxon-name-part></tp:taxon-name>) from China, with the descriptions of three new species</article-title><source>Zookeys</source><day>04</day><month>07</month><year>2023</year><volume>1168</volume><fpage>329</fpage><lpage>353</lpage><pub-id pub-id-type="doi">10.3897/zookeys.1168.104699</pub-id></mixed-citation></tp:treatment-meta><tp:nomenclature><label>﻿</label><tp:taxon-name>
            <object-id xmlns:xlink="http://www.w3.org/1999/xlink" content-type="arpha" xlink:type="simple">10F6A737-379E-5C14-896F-7EF57A263340</object-id>
            <tp:taxon-name-part taxon-name-part-type="genus" reg="Strongylophthalmyia">Strongylophthalmyia</tp:taxon-name-part>
            <tp:taxon-name-part taxon-name-part-type="species" reg="raricornis">raricornis</tp:taxon-name-part>
          </tp:taxon-name><tp:taxon-authority>Shatalkin, 1981</tp:taxon-authority><xref ref-type="fig" rid="F11">Figs 34–35</xref><xref ref-type="fig" rid="F12">, 36–40</xref><xref ref-type="fig" rid="F13">, 41–44</xref><tp:nomenclature-citation-list><tp:nomenclature-citation><tp:taxon-name>
                <tp:taxon-name-part taxon-name-part-type="genus" reg="Strongylophthalmyia">Strongylophthalmyia</tp:taxon-name-part>
                <tp:taxon-name-part taxon-name-part-type="species" reg="raricornis">raricornis</tp:taxon-name-part>
              </tp:taxon-name><comment>Shatalkin, 1981: 792 (protologue); <xref ref-type="bibr" rid="B11">Krivosheina (1984</xref>: 27) (catalogue, distribution); <xref ref-type="bibr" rid="B22">Shatalkin (1993</xref>: 124, 126) (in key, bionomics, figure); <xref ref-type="bibr" rid="B23">Shatalkin (1996</xref>: 156) (diagnosis, redescription, record, figure); <xref ref-type="bibr" rid="B12">Krivosheina (1999</xref>: 508) (in key, distribution, figure); <xref ref-type="bibr" rid="B17">Ozerov (2010</xref>: 156) (type material); <xref ref-type="bibr" rid="B10">Iwasa and Evenhuis (2014</xref>: 103) (listed, distribution); <xref ref-type="bibr" rid="B1">Evenhuis (2016</xref>: 207) (listed, distribution, figure). Holotype (♂): Russia, Khabarovsk Krai, Maly Khingan, <abbrev xmlns:xlink="http://www.w3.org/1999/xlink" xlink:title="Zoological Museum of Moscow State University" id="ABBRID0ERCBG" xlink:type="simple">ZMUM</abbrev>.</comment></tp:nomenclature-citation></tp:nomenclature-citation-list></tp:nomenclature><tp:treatment-sec sec-type="material" id="SECID0EVCBG"><title>Material examined.</title><p>China. Beijing: Haidian, Jiufeng, 101 m, 2018.vi.20, leg. Jiale Zhou &amp; Yike Cao (2♂1♀, <named-content xmlns:xlink="http://www.w3.org/1999/xlink" content-type="dwc:institutional_code" xlink:title="Entomological Museum of China Agricultural University" xlink:href="http://grbio.org/institution/china-agricultural-university" xlink:type="simple">CAU</named-content>). Shaanxi: Mei County, Haopingsi, 1120 m, 2020.vi.29, leg. Bing Zhang (4♂, <named-content xmlns:xlink="http://www.w3.org/1999/xlink" content-type="dwc:institutional_code" xlink:title="Entomological Museum of China Agricultural University" xlink:href="http://grbio.org/institution/china-agricultural-university" xlink:type="simple">CAU</named-content>); Tongchuan, Miaowan, 1233 m, 2019.vii.28, leg. Qicheng Yang &amp; Jiaojie Wang (1♂10♀, <named-content xmlns:xlink="http://www.w3.org/1999/xlink" content-type="dwc:institutional_code" xlink:title="Entomological Museum of China Agricultural University" xlink:href="http://grbio.org/institution/china-agricultural-university" xlink:type="simple">CAU</named-content>); Tongchuan, Yuhuagong, 1385 m, 2019.vii.30, leg. Jiaojie Wang (3♂, <named-content xmlns:xlink="http://www.w3.org/1999/xlink" content-type="dwc:institutional_code" xlink:title="Entomological Museum of China Agricultural University" xlink:href="http://grbio.org/institution/china-agricultural-university" xlink:type="simple">CAU</named-content>); Tongchuan, Liulin, 1020 m, 2019.vii.27, leg. Qicheng Yang &amp; Weijian Huang (4♂2♀, <named-content xmlns:xlink="http://www.w3.org/1999/xlink" content-type="dwc:institutional_code" xlink:title="Entomological Museum of China Agricultural University" xlink:href="http://grbio.org/institution/china-agricultural-university" xlink:type="simple">CAU</named-content>); Xunyi, Shimenshan, 1577 m, 2019.vii.26, leg. Qicheng Yang (4♂, <named-content xmlns:xlink="http://www.w3.org/1999/xlink" content-type="dwc:institutional_code" xlink:title="Entomological Museum of China Agricultural University" xlink:href="http://grbio.org/institution/china-agricultural-university" xlink:type="simple">CAU</named-content>); same locality, 1605m, 2019.vii.25, leg. Jiaojie Wang (1♂1♀, <named-content xmlns:xlink="http://www.w3.org/1999/xlink" content-type="dwc:institutional_code" xlink:title="Entomological Museum of China Agricultural University" xlink:href="http://grbio.org/institution/china-agricultural-university" xlink:type="simple">CAU</named-content>). Shanghai: Baoshan, Gucun Park, 2021.v.9, photographed by Deyao Zhou (1♂, photo voucher only). Tianjin: Jizhou, Baxianshan, 221–706 m, 2019.vi.28, leg. Ding Yang (1♂4♀, <named-content xmlns:xlink="http://www.w3.org/1999/xlink" content-type="dwc:institutional_code" xlink:title="Entomological Museum of China Agricultural University" xlink:href="http://grbio.org/institution/china-agricultural-university" xlink:type="simple">CAU</named-content>). SOUTH KOREA. Chungbuk: Okcheon, Dongi, Soesan, 150 m, leg. P. Tripton, by Malaise trap (1♂1♀, <named-content xmlns:xlink="http://www.w3.org/1999/xlink" content-type="dwc:institutional_code" xlink:title="California State Collection of Arthropods" xlink:href="http://grbio.org/institution/california-state-collection-arthropods" xlink:type="simple">CSCA</named-content>).</p></tp:treatment-sec><tp:treatment-sec sec-type="diagnosis" id="SECID0E6DBG"><title>Diagnosis.</title><p>Generally shiny black (Figs <xref ref-type="fig" rid="F11">34</xref>, <xref ref-type="fig" rid="F11">35</xref>); antennal first flagellomere of male yellowish brown, bifid, C-shaped (Figs <xref ref-type="fig" rid="F12">37</xref>, <xref ref-type="fig" rid="F12">38</xref>); wing hyaline (Fig. <xref ref-type="fig" rid="F12">40</xref>); legs blackish brown with fore and mid coxae (except base), trochanters, extreme apex of fore and mid femora, fore tibia, apex of mid and hind tibiae, and tarsomeres 1–3 yellow (Figs <xref ref-type="fig" rid="F11">34</xref>, <xref ref-type="fig" rid="F11">35</xref>); hind trochanter of male with a tiny thorn-like process on internal surface; hind femur of male with three small warty inner basal processes, middle one bearing setae, other two bare; distiphallus slightly shorter than phallapodeme, with large apical “glans” (Figs <xref ref-type="fig" rid="F13">43</xref>, <xref ref-type="fig" rid="F13">44</xref>).</p><fig id="F11" position="float" orientation="portrait"><object-id xmlns:xlink="http://www.w3.org/1999/xlink" content-type="doi" xlink:type="simple">10.3897/zookeys.1168.104699.figures34-35</object-id><object-id xmlns:xlink="http://www.w3.org/1999/xlink" content-type="arpha" xlink:type="simple">A158848E-C867-570F-82F0-CB625B2FF8F3</object-id><label>Figures 34, 35.</label><caption><p><italic><tp:taxon-name><tp:taxon-name-part taxon-name-part-type="genus" reg="Strongylophthalmyia">Strongylophthalmyia</tp:taxon-name-part><tp:taxon-name-part taxon-name-part-type="species" reg="raricornis">raricornis</tp:taxon-name-part></tp:taxon-name></italic> Shatalkin, 1981, habitus, lateral view: <bold>34</bold> non-type male <bold>35</bold> non-type female. Scale bars: 1 mm.</p></caption><graphic xmlns:xlink="http://www.w3.org/1999/xlink" xlink:href="zookeys-1168-329_article-104699__-g011.jpg" position="float" orientation="portrait" xlink:type="simple" id="oo_872802.jpg"><uri content-type="original_file" xlink:type="simple">https://binary.pensoft.net/fig/872802</uri></graphic></fig><fig id="F12" position="float" orientation="portrait"><object-id xmlns:xlink="http://www.w3.org/1999/xlink" content-type="doi" xlink:type="simple">10.3897/zookeys.1168.104699.figures36-40</object-id><object-id xmlns:xlink="http://www.w3.org/1999/xlink" content-type="arpha" xlink:type="simple">F8A50494-E2DC-5A07-9B31-368C4A2F3281</object-id><label>Figures 36–40.</label><caption><p><italic><tp:taxon-name><tp:taxon-name-part taxon-name-part-type="genus" reg="Strongylophthalmyia">Strongylophthalmyia</tp:taxon-name-part><tp:taxon-name-part taxon-name-part-type="species" reg="raricornis">raricornis</tp:taxon-name-part></tp:taxon-name></italic> Shatalkin, 1981, non-type male: <bold>36</bold> head, dorsal view <bold>37</bold> same, lateral view <bold>38</bold> left antenna, lateral view; 39 thorax, dorsal view <bold>40</bold> wing. Scale bars: 0.25 mm.</p></caption><graphic xmlns:xlink="http://www.w3.org/1999/xlink" xlink:href="zookeys-1168-329_article-104699__-g012.jpg" position="float" orientation="portrait" xlink:type="simple" id="oo_872803.jpg"><uri content-type="original_file" xlink:type="simple">https://binary.pensoft.net/fig/872803</uri></graphic></fig><fig id="F13" position="float" orientation="portrait"><object-id xmlns:xlink="http://www.w3.org/1999/xlink" content-type="doi" xlink:type="simple">10.3897/zookeys.1168.104699.figure41-44</object-id><object-id xmlns:xlink="http://www.w3.org/1999/xlink" content-type="arpha" xlink:type="simple">BB3A2C72-DCA4-509F-853A-930150E99F43</object-id><label>Figure 41–44.</label><caption><p><italic><tp:taxon-name><tp:taxon-name-part taxon-name-part-type="genus" reg="Strongylophthalmyia">Strongylophthalmyia</tp:taxon-name-part><tp:taxon-name-part taxon-name-part-type="species" reg="raricornis">raricornis</tp:taxon-name-part></tp:taxon-name></italic> Shatalkin, 1981, male genitalia: <bold>41</bold> external genitalia, posterior view <bold>42</bold> same, lateral view <bold>43</bold> internal genitalia, ventral view <bold>44</bold> same, lateral view. Abbreviations: cerc = cercus; dph = distiphallus; ea = ejaculatory apodeme; ep = epandrium; hyp = hypandrium; pgt = pregonite; phap = phallapodeme; pp = phallic plate; sur = surstylus. Scale bar: 0.1 mm.</p></caption><graphic xmlns:xlink="http://www.w3.org/1999/xlink" xlink:href="zookeys-1168-329_article-104699__-g013.jpg" position="float" orientation="portrait" xlink:type="simple" id="oo_872804.jpg"><uri content-type="original_file" xlink:type="simple">https://binary.pensoft.net/fig/872804</uri></graphic></fig></tp:treatment-sec><tp:treatment-sec sec-type="redescription" id="SECID0EFIBG"><title>Redescription.</title><p>Body length 3.5–4.6 mm, wing length 2.5–2.9 mm.</p><p><bold>Male.</bold> Generally shiny black (Fig. <xref ref-type="fig" rid="F11">34</xref>). Antenna yellowish brown with arista dark brown (Figs <xref ref-type="fig" rid="F12">37</xref>, <xref ref-type="fig" rid="F12">38</xref>). Proboscis and palpus brown. Wing hyaline (Fig. <xref ref-type="fig" rid="F12">40</xref>); wing veins brown to dark brown. Halter white with base slightly darkened. Legs blackish brown; fore and mid coxae (except base), trochanters, extreme apex of fore and mid femora, fore tibia, apex of mid and hind tibiae, and tarsomeres 1–3 yellow (Fig. <xref ref-type="fig" rid="F11">34</xref>).</p><p>Head (Figs <xref ref-type="fig" rid="F12">36</xref>, <xref ref-type="fig" rid="F12">37</xref>) with frons flattened; parafacial with dense silvery tomentose stripes; gena with silvery tomentose stripe along eye margin; postgena bulging. Head chaetotaxy: 1 inner vertical seta, 1 outer vertical seta, 3 fronto-orbital setae, 1 ocellar seta, 1 postocellar seta. Clypeus subquadrate; palpus elongate, with short dense black setulae. Antennal scape with scattered marginal setae and 1 dominant dorsal seta; pedicel with elongate dorsal seta; first flagellomere (Figs <xref ref-type="fig" rid="F12">37</xref>, <xref ref-type="fig" rid="F12">38</xref>) bifid, C-shaped, with short dense white setulae; arista longer than first flagellomere.</p><p>Thorax with mesonotum (Fig. <xref ref-type="fig" rid="F12">39</xref>) densely covered with long setulae located in rows, in dorsal view with distinct transverse suture. Anepisternum with short dense setulae. Katepisternum with short setulae ventrolaterally near mid coxa. Scutellum (Fig. <xref ref-type="fig" rid="F12">39</xref>) subtriangular, slightly inflated. Thoracic chaetotaxy: 1 anepisternal seta, 1 presutural intra-alar seta, 2 notopleural setae, 7 dorsocentral setae, 2 posterior supra-alar setae, 1 scutellar seta. Wing (Fig. <xref ref-type="fig" rid="F12">40</xref>) with R<sub>4+5</sub> and M<sub>1+2</sub> almost parallel apically; apical section of M<sub>1+2</sub> clearly arched; M<sub>4</sub> and CuA+CuP not reaching but very closely approaching wing margin; r-m located near basal one-third (0.34) of cell dm; apical section of M<sub>4</sub> shorter than dm-m; alula relatively large; anal lobe well developed. Legs with dense dark setulae; fore coxa with several long white setulae antero-apically; hind trochanter with a tiny thorn-like process on internal surface; hind femur with three small warty inner basal processes, middle one bearing setae, other two bare.</p><p>Abdomen covered with short to long dense setae. Tergite 1 weakly sclerotized. Pregenital sclerites relatively weakly sclerotized.</p><p>Male genitalia: Epandrium (Figs <xref ref-type="fig" rid="F13">41</xref>, <xref ref-type="fig" rid="F13">42</xref>) long and narrow, subovate in lateral view, with long dense setae. Surstylus (Figs <xref ref-type="fig" rid="F13">41</xref>, <xref ref-type="fig" rid="F13">42</xref>) with several long dense setae at apex and short stout setae on inner distal surface. Cerci (Figs <xref ref-type="fig" rid="F13">41</xref>, <xref ref-type="fig" rid="F13">42</xref>) relatively short and broad, fused along length, with one rather long subapical seta and several short setae. Hypandrium (Figs <xref ref-type="fig" rid="F13">43</xref>, <xref ref-type="fig" rid="F13">44</xref>) narrowly rounded anteriorly, with one pair of bifid, long anterior lobes. Phallapodeme (Figs <xref ref-type="fig" rid="F13">43</xref>, <xref ref-type="fig" rid="F13">44</xref>) long, curved, slightly longer than distiphallus. Pregonite (Fig. <xref ref-type="fig" rid="F13">43</xref>) very long, narrow, band-like, basally fused to inner surface of hypandrium. Phallic plate (Fig. <xref ref-type="fig" rid="F13">44</xref>) divided into two articulating sclerites. Distiphallus (Figs <xref ref-type="fig" rid="F13">43</xref>, <xref ref-type="fig" rid="F13">44</xref>) extremely long, slightly shorter than phallapodeme, unsegmented, with sclerotized bands and large apical “glans”, membrane microtrichose. Ejaculatory apodeme (Figs <xref ref-type="fig" rid="F13">43</xref>, <xref ref-type="fig" rid="F13">44</xref>) large, slightly swollen at apex.</p><p><bold>Female.</bold> Antennal first flagellomere ovate (Fig. <xref ref-type="fig" rid="F11">35</xref>); clypeus thick, bulbous; hind trochanter and femur lacking process. Other characters same as those of male.</p></tp:treatment-sec><tp:treatment-sec sec-type="distribution" id="SECID0EXMBG"><title>Distribution.</title><p>China – Beijing: Haidian*, Shaanxi: Mei County*, Tongchuan*, Xunyi*, Shanghai: Baoshan*, Tianjin: Jizhou* (Fig. <xref ref-type="fig" rid="F17">56</xref>). Russia – Khabarovsk Krai: Maly Khingan (<xref ref-type="bibr" rid="B21">Shatalkin 1981</xref>), Primorsky Krai: Kamenushka, Lazovskiy Nature Reserve (<xref ref-type="bibr" rid="B23">Shatalkin 1996</xref>). South Korea – Chungbuk: Okcheon* (Fig. <xref ref-type="fig" rid="F17">56</xref>).</p></tp:treatment-sec><tp:treatment-sec sec-type="remarks" id="SECID0ENNBG"><title>Remarks.</title><p>The male genitalia of this species were illustrated by <xref ref-type="bibr" rid="B23">Shatalkin (1996)</xref> and <xref ref-type="bibr" rid="B12">Krivosheina (1999)</xref> and are described here for the first time. This species was previously reported from the Russian Far East (<xref ref-type="bibr" rid="B23">Shatalkin 1996</xref>; <xref ref-type="bibr" rid="B12">Krivosheina 1999</xref>). Considering the new distributional records from China and South Korea, this species seems to be widely distributed in the eastern Palaearctic Realm.</p></tp:treatment-sec><tp:treatment-sec><!--Section generated to contain objects referenced in tp:taxon-treatment.--><fig id="F17" position="float" orientation="portrait"><object-id xmlns:xlink="http://www.w3.org/1999/xlink" content-type="doi" xlink:type="simple">10.3897/zookeys.1168.104699.figure56</object-id><object-id xmlns:xlink="http://www.w3.org/1999/xlink" content-type="arpha" xlink:type="simple">7D87F7F0-6416-5D05-8538-34721B99FD58</object-id><label>Figure 56.</label><caption><p>Known distribution of species of the <italic><tp:taxon-name><tp:taxon-name-part taxon-name-part-type="genus" reg="Strongylophthalmyia">Strongylophthalmyia</tp:taxon-name-part><tp:taxon-name-part taxon-name-part-type="species" reg="coarctata">coarctata</tp:taxon-name-part></tp:taxon-name></italic> subgroup in China and South Korea.</p></caption><graphic xmlns:xlink="http://www.w3.org/1999/xlink" xlink:href="zookeys-1168-329_article-104699__-g017.jpg" position="float" orientation="portrait" xlink:type="simple" id="oo_872808.jpg"><uri content-type="original_file" xlink:type="simple">https://binary.pensoft.net/fig/872808</uri></graphic></fig></tp:treatment-sec><ref-list><ref id="B11"><mixed-citation xmlns:xlink="http://www.w3.org/1999/xlink" xlink:type="simple"><person-group><name name-style="western"><surname>Krivosheina</surname><given-names>NP</given-names></name></person-group> (<year>1984</year>) <article-title>Family <tp:taxon-name><tp:taxon-name-part taxon-name-part-type="family">Strongylophthalmyiidae</tp:taxon-name-part></tp:taxon-name>.</article-title> In: <person-group><name name-style="western"><surname>Soós</surname><given-names>Á</given-names></name><name name-style="western"><surname>Papp</surname><given-names>L</given-names></name></person-group> (<role>Eds</role>) <issue-title>Catalogue of Palaearctic Diptera.</issue-title><source>Volume 9. <tp:taxon-name><tp:taxon-name-part taxon-name-part-type="family">Micropezidae</tp:taxon-name-part></tp:taxon-name>—<tp:taxon-name><tp:taxon-name-part taxon-name-part-type="family">Agromyzidae</tp:taxon-name-part></tp:taxon-name>. Akadémiai Kaidó, Budapest</source>, <fpage>27</fpage>–<lpage>28</lpage>.</mixed-citation></ref><ref id="B22"><mixed-citation xmlns:xlink="http://www.w3.org/1999/xlink" xlink:type="simple"><person-group><name name-style="western"><surname>Shatalkin</surname><given-names>AI</given-names></name></person-group> (<year>1993</year>) <article-title>On the taxonomy of the flies of the family <tp:taxon-name><tp:taxon-name-part taxon-name-part-type="family">Strongylophthalmyiidae</tp:taxon-name-part></tp:taxon-name> (<tp:taxon-name><tp:taxon-name-part taxon-name-part-type="order">Diptera</tp:taxon-name-part></tp:taxon-name>).</article-title><source>Zoologicheskiy jurnal [Зоологический журнал]</source><volume>72</volume>: <fpage>124</fpage>–<lpage>131</lpage>. [In Russian]</mixed-citation></ref><ref id="B23"><mixed-citation xmlns:xlink="http://www.w3.org/1999/xlink" xlink:type="simple"><person-group><name name-style="western"><surname>Shatalkin</surname><given-names>AI</given-names></name></person-group> (<year>1996</year>) <article-title>New and little known species of flies of <tp:taxon-name><tp:taxon-name-part taxon-name-part-type="family">Lauxaniidae</tp:taxon-name-part></tp:taxon-name> and <tp:taxon-name><tp:taxon-name-part taxon-name-part-type="family">Strongylophthalmyiidae</tp:taxon-name-part></tp:taxon-name> (<tp:taxon-name><tp:taxon-name-part taxon-name-part-type="order">Diptera</tp:taxon-name-part></tp:taxon-name>).</article-title><source>Russian Entomological Journal</source><volume>4</volume> [<issue>1995</issue>]: <fpage>145</fpage>–<lpage>157</lpage>.</mixed-citation></ref><ref id="B12"><mixed-citation xmlns:xlink="http://www.w3.org/1999/xlink" xlink:type="simple"><person-group><name name-style="western"><surname>Krivosheina</surname><given-names>NP</given-names></name></person-group> (<year>1999</year>) <article-title>Fam. <tp:taxon-name><tp:taxon-name-part taxon-name-part-type="family">Strongylophthalmyiidae</tp:taxon-name-part></tp:taxon-name>.</article-title> In: <person-group><name name-style="western"><surname>Lera</surname><given-names>PA</given-names></name></person-group> (<role>Ed.</role>) <issue-title>Key to the Insects of Russian Far East.</issue-title><source>Vol. VI. <tp:taxon-name><tp:taxon-name-part taxon-name-part-type="order">Diptera</tp:taxon-name-part></tp:taxon-name> and <tp:taxon-name><tp:taxon-name-part taxon-name-part-type="order">Siphonaptera</tp:taxon-name-part></tp:taxon-name>. Pt. 1. Dal’nauka, Vladivostok</source>, <fpage>508</fpage>–<lpage>511</lpage>. [In Russian]</mixed-citation></ref><ref id="B17"><mixed-citation xmlns:xlink="http://www.w3.org/1999/xlink" xlink:type="simple"><person-group><name name-style="western"><surname>Ozerov</surname><given-names>AL</given-names></name></person-group> (<year>2010</year>) <article-title>Primary types of <tp:taxon-name><tp:taxon-name-part taxon-name-part-type="order">Diptera</tp:taxon-name-part></tp:taxon-name> (<tp:taxon-name><tp:taxon-name-part taxon-name-part-type="class">Insecta</tp:taxon-name-part></tp:taxon-name>) in the Zoological Museum of Moscow State University (ZMUM). III. Families <tp:taxon-name><tp:taxon-name-part taxon-name-part-type="family">Clusiidae</tp:taxon-name-part></tp:taxon-name>, <tp:taxon-name><tp:taxon-name-part taxon-name-part-type="family">Helomyzidae</tp:taxon-name-part></tp:taxon-name>, <tp:taxon-name><tp:taxon-name-part taxon-name-part-type="family">Lonchaeidae</tp:taxon-name-part></tp:taxon-name>, <tp:taxon-name><tp:taxon-name-part taxon-name-part-type="family">Odiniidae</tp:taxon-name-part></tp:taxon-name>, <tp:taxon-name><tp:taxon-name-part taxon-name-part-type="family">Opetiidae</tp:taxon-name-part></tp:taxon-name>, <tp:taxon-name><tp:taxon-name-part taxon-name-part-type="family">Pipunculidae</tp:taxon-name-part></tp:taxon-name>, <tp:taxon-name><tp:taxon-name-part taxon-name-part-type="family">Platypezidae</tp:taxon-name-part></tp:taxon-name>, <tp:taxon-name><tp:taxon-name-part taxon-name-part-type="family">Pseudopomyzidae</tp:taxon-name-part></tp:taxon-name>, <tp:taxon-name><tp:taxon-name-part taxon-name-part-type="family">Psilidae</tp:taxon-name-part></tp:taxon-name>, <tp:taxon-name><tp:taxon-name-part taxon-name-part-type="family">Scenopinidae</tp:taxon-name-part></tp:taxon-name>, <tp:taxon-name><tp:taxon-name-part taxon-name-part-type="family">Sciomyzidae</tp:taxon-name-part></tp:taxon-name>, <tp:taxon-name><tp:taxon-name-part taxon-name-part-type="family">Stratiomyidae</tp:taxon-name-part></tp:taxon-name>, <tp:taxon-name><tp:taxon-name-part taxon-name-part-type="family">Strongylophthalmyiidae</tp:taxon-name-part></tp:taxon-name>.</article-title><source>Russian Entomological Journal</source><volume>19</volume>(<issue>2</issue>): <fpage>145</fpage>–<lpage>156</lpage>. <ext-link xlink:href="10.15298/rusentj.19.2.10" ext-link-type="doi" xlink:type="simple">https://doi.org/10.15298/rusentj.19.2.10</ext-link></mixed-citation></ref><ref id="B10"><mixed-citation xmlns:xlink="http://www.w3.org/1999/xlink" xlink:type="simple"><person-group><name name-style="western"><surname>Iwasa</surname><given-names>M</given-names></name><name name-style="western"><surname>Evenhuis</surname><given-names>NL</given-names></name></person-group> (<year>2014</year>) <article-title>The <tp:taxon-name><tp:taxon-name-part taxon-name-part-type="family">Strongylophthalmyiidae</tp:taxon-name-part></tp:taxon-name> (<tp:taxon-name><tp:taxon-name-part taxon-name-part-type="order">Diptera</tp:taxon-name-part></tp:taxon-name>) from Papua New Guinea, with descriptions of five new species.</article-title><source>Entomological Science</source><volume>17</volume>(<issue>1</issue>): <fpage>96</fpage>–<lpage>105</lpage>. <ext-link xlink:href="10.1111/ens.12033" ext-link-type="doi" xlink:type="simple">https://doi.org/10.1111/ens.12033</ext-link></mixed-citation></ref><ref id="B1"><mixed-citation xmlns:xlink="http://www.w3.org/1999/xlink" xlink:type="simple"><person-group><name name-style="western"><surname>Evenhuis</surname><given-names>NL</given-names></name></person-group> (<year>2016</year>) <article-title>World review of the genus <italic><tp:taxon-name><tp:taxon-name-part taxon-name-part-type="genus">Strongylophthalmyia</tp:taxon-name-part></tp:taxon-name></italic> Heller (<tp:taxon-name><tp:taxon-name-part taxon-name-part-type="order">Diptera</tp:taxon-name-part></tp:taxon-name>: <tp:taxon-name><tp:taxon-name-part taxon-name-part-type="family">Strongylophthalmyiidae</tp:taxon-name-part></tp:taxon-name>). Part I: Introduction, morphology, species groups, and review of the <italic><tp:taxon-name><tp:taxon-name-part taxon-name-part-type="genus">Strongylophthalmyia</tp:taxon-name-part><tp:taxon-name-part taxon-name-part-type="species">punctata</tp:taxon-name-part></tp:taxon-name></italic> subgroup.</article-title><source>Zootaxa</source><volume>4189</volume>(<issue>2</issue>): <fpage>201</fpage>–<lpage>243</lpage>. <ext-link xlink:href="10.11646/zootaxa.4189.2.1" ext-link-type="doi" xlink:type="simple">https://doi.org/10.11646/zootaxa.4189.2.1</ext-link></mixed-citation></ref><ref id="B21"><mixed-citation xmlns:xlink="http://www.w3.org/1999/xlink" xlink:type="simple"><person-group><name name-style="western"><surname>Shatalkin</surname><given-names>AI</given-names></name></person-group> (<year>1981</year>) <article-title><italic><tp:taxon-name><tp:taxon-name-part taxon-name-part-type="genus">Claraeola</tp:taxon-name-part><tp:taxon-name-part taxon-name-part-type="species">crassula</tp:taxon-name-part></tp:taxon-name></italic> sp. n. (<tp:taxon-name><tp:taxon-name-part taxon-name-part-type="family">Pipunculidae</tp:taxon-name-part></tp:taxon-name>) and <italic><tp:taxon-name><tp:taxon-name-part taxon-name-part-type="genus">Strongylophthalmyia</tp:taxon-name-part><tp:taxon-name-part taxon-name-part-type="species">raricornis</tp:taxon-name-part></tp:taxon-name></italic> sp. n. (<tp:taxon-name><tp:taxon-name-part taxon-name-part-type="family">Strongylophthalmyiidae</tp:taxon-name-part></tp:taxon-name>), new peculiar <tp:taxon-name><tp:taxon-name-part taxon-name-part-type="order">Diptera</tp:taxon-name-part></tp:taxon-name> from the USSR.</article-title><source>Zoologicheskiy jurnal [Зоологический журнал]</source><volume>60</volume>: <fpage>791</fpage>–<lpage>793</lpage>. [In Russian]</mixed-citation></ref></ref-list></tp:taxon-treatment>
