# Supplementary material for: ﻿A review of the Strongylophthalmyiacoarctata subgroup (Diptera, Brachycera, Strongylophthalmyiidae) from China, with the descriptions of three new species
Source: Zookeys. 2023 Jul 4;1168:329–53. doi: 10.3897/zookeys.1168.104699 (PMC10336556; doi:10.3897/zookeys.1168.104699)
Supplement: XML Treatment for Strongylophthalmyia tangwangana [file zookeys.1168.104699-treatment7.xml]

<!DOCTYPE tp:taxon-treatment
  PUBLIC "-//TaxonX//DTD Taxonomic Treatment Publishing DTD v0 20100105//EN" "tax-treatment-NSO.dtd">
<tp:taxon-treatment xmlns:tp="http://www.plazi.org/taxpub"><tp:treatment-meta><kwd-group><label>Taxon classification</label><kwd>
              <named-content content-type="kingdom">Animalia</named-content>
            </kwd><kwd>
              <named-content content-type="order">Diptera</named-content>
            </kwd><kwd>
              <named-content content-type="family">Strongylophthalmyiidae</named-content>
            </kwd></kwd-group><mixed-citation publication-type="journal"><person-group><name><surname>Zhou</surname><given-names>Jiale</given-names></name><name><surname>Evenhuis</surname><given-names>Neal L.</given-names></name><name><surname>Yang</surname><given-names>Ding</given-names></name></person-group><article-title>﻿A review of the <italic><tp:taxon-name><tp:taxon-name-part taxon-name-part-type="genus" reg="Strongylophthalmyia">Strongylophthalmyia</tp:taxon-name-part><tp:taxon-name-part taxon-name-part-type="species" reg="coarctata">coarctata</tp:taxon-name-part></tp:taxon-name></italic> subgroup (<tp:taxon-name><tp:taxon-name-part taxon-name-part-type="order">Diptera</tp:taxon-name-part></tp:taxon-name>, <tp:taxon-name><tp:taxon-name-part taxon-name-part-type="suborder">Brachycera</tp:taxon-name-part></tp:taxon-name>, <tp:taxon-name><tp:taxon-name-part taxon-name-part-type="family">Strongylophthalmyiidae</tp:taxon-name-part></tp:taxon-name>) from China, with the descriptions of three new species</article-title><source>Zookeys</source><day>04</day><month>07</month><year>2023</year><volume>1168</volume><fpage>329</fpage><lpage>353</lpage><pub-id pub-id-type="doi">10.3897/zookeys.1168.104699</pub-id></mixed-citation></tp:treatment-meta><tp:nomenclature><label>﻿</label><tp:taxon-name>
            <object-id xmlns:xlink="http://www.w3.org/1999/xlink" content-type="arpha" xlink:type="simple">A557E278-EF99-58B3-9A69-78950F26369D</object-id>
            <tp:taxon-name-part taxon-name-part-type="genus" reg="Strongylophthalmyia">Strongylophthalmyia</tp:taxon-name-part>
            <tp:taxon-name-part taxon-name-part-type="species" reg="tangwangana">tangwangana</tp:taxon-name-part>
            <object-id xmlns:xlink="http://www.w3.org/1999/xlink" content-type="zoobank" xlink:type="simple">https://zoobank.org/67840AD5-61F8-43CC-8724-03B5AF060A5F</object-id>
          </tp:taxon-name><tp:taxon-status xmlns:xlink="http://www.w3.org/1999/xlink" xlink:type="simple">sp. nov.</tp:taxon-status><xref ref-type="fig" rid="F14">Figs 45–46</xref><xref ref-type="fig" rid="F15">, 47–51</xref><xref ref-type="fig" rid="F16">, 52–55</xref></tp:nomenclature><tp:treatment-sec sec-type="type material" id="SECID0EYPBG"><title>Type material.</title><p><bold><italic>Holotype</italic></bold> (♂): China, Shaanxi, Tongchuan, Tang Wang Hunting Ground, 1429 m, 2019.vii.30, leg. Qicheng Yang (<named-content xmlns:xlink="http://www.w3.org/1999/xlink" content-type="dwc:institutional_code" xlink:title="Entomological Museum of China Agricultural University" xlink:href="http://grbio.org/institution/china-agricultural-university" xlink:type="simple">CAU</named-content>). <bold><italic>Paratypes</italic>.</bold> Same collection data as for holotype (1♂2♀, <named-content xmlns:xlink="http://www.w3.org/1999/xlink" content-type="dwc:institutional_code" xlink:title="Entomological Museum of China Agricultural University" xlink:href="http://grbio.org/institution/china-agricultural-university" xlink:type="simple">CAU</named-content>).</p></tp:treatment-sec><tp:treatment-sec sec-type="diagnosis" id="SECID0EPQBG"><title>Diagnosis.</title><p>Generally shiny black (Figs <xref ref-type="fig" rid="F14">45</xref>, <xref ref-type="fig" rid="F14">46</xref>); antennal first flagellomere of male yellowish brown, ovate, with a small, bump-like process (Figs <xref ref-type="fig" rid="F15">48</xref>, <xref ref-type="fig" rid="F15">49</xref>); wing hyaline (Fig. <xref ref-type="fig" rid="F15">51</xref>); mid and hind femora yellow, with narrow dark brown ring subapically (indistinct on mid femur) (Figs <xref ref-type="fig" rid="F14">45</xref>, <xref ref-type="fig" rid="F14">46</xref>); hind femur of male lacking inner basal process; distiphallus nearly half as long as phallapodeme, lacking apical “glans” (Figs <xref ref-type="fig" rid="F16">54</xref>, <xref ref-type="fig" rid="F16">55</xref>).</p><fig id="F14" position="float" orientation="portrait"><object-id xmlns:xlink="http://www.w3.org/1999/xlink" content-type="doi" xlink:type="simple">10.3897/zookeys.1168.104699.figures45-46</object-id><object-id xmlns:xlink="http://www.w3.org/1999/xlink" content-type="arpha" xlink:type="simple">352EEFF2-84E9-5028-88A3-7AE12ECAB84B</object-id><label>Figures 45, 46.</label><caption><p><italic><tp:taxon-name><tp:taxon-name-part taxon-name-part-type="genus" reg="Strongylophthalmyia">Strongylophthalmyia</tp:taxon-name-part><tp:taxon-name-part taxon-name-part-type="species" reg="tangwangana">tangwangana</tp:taxon-name-part></tp:taxon-name></italic> sp. nov., habitus, lateral view: <bold>45</bold> male, holotype <bold>46</bold> female, paratype. Scale bars: 1 mm.</p></caption><graphic xmlns:xlink="http://www.w3.org/1999/xlink" xlink:href="zookeys-1168-329_article-104699__-g014.jpg" position="float" orientation="portrait" xlink:type="simple" id="oo_872805.jpg"><uri content-type="original_file" xlink:type="simple">https://binary.pensoft.net/fig/872805</uri></graphic></fig><fig id="F15" position="float" orientation="portrait"><object-id xmlns:xlink="http://www.w3.org/1999/xlink" content-type="doi" xlink:type="simple">10.3897/zookeys.1168.104699.figures47-51</object-id><object-id xmlns:xlink="http://www.w3.org/1999/xlink" content-type="arpha" xlink:type="simple">BBE9E341-D35D-5003-948C-74B11F69F2C6</object-id><label>Figures 47–51.</label><caption><p><italic><tp:taxon-name><tp:taxon-name-part taxon-name-part-type="genus" reg="Strongylophthalmyia">Strongylophthalmyia</tp:taxon-name-part><tp:taxon-name-part taxon-name-part-type="species" reg="tangwangana">tangwangana</tp:taxon-name-part></tp:taxon-name></italic> sp. nov., male, holotype: <bold>47</bold> head, dorsal view <bold>48</bold> same, lateral view <bold>49</bold> left antenna, lateral view <bold>50</bold> thorax, dorsal view <bold>51</bold> wing. Scale bars: 0.25 mm.</p></caption><graphic xmlns:xlink="http://www.w3.org/1999/xlink" xlink:href="zookeys-1168-329_article-104699__-g015.jpg" position="float" orientation="portrait" xlink:type="simple" id="oo_872806.jpg"><uri content-type="original_file" xlink:type="simple">https://binary.pensoft.net/fig/872806</uri></graphic></fig><fig id="F16" position="float" orientation="portrait"><object-id xmlns:xlink="http://www.w3.org/1999/xlink" content-type="doi" xlink:type="simple">10.3897/zookeys.1168.104699.figures52-55</object-id><object-id xmlns:xlink="http://www.w3.org/1999/xlink" content-type="arpha" xlink:type="simple">567F6DAB-A6B5-5110-ADDB-4DE70E66D853</object-id><label>Figures 52–55.</label><caption><p><italic><tp:taxon-name><tp:taxon-name-part taxon-name-part-type="genus" reg="Strongylophthalmyia">Strongylophthalmyia</tp:taxon-name-part><tp:taxon-name-part taxon-name-part-type="species" reg="tangwangana">tangwangana</tp:taxon-name-part></tp:taxon-name></italic> sp. nov., male genitalia: <bold>52</bold> external genitalia, posterior view <bold>53</bold> same, lateral view <bold>54</bold> internal genitalia, ventral view <bold>55</bold> same, lateral view. Abbreviations: cerc = cercus; dph = distiphallus; ea = ejaculatory apodeme; ep = epandrium; hyp = hypandrium; pgt = pregonite; phap = phallapodeme; pp = phallic plate; sur = surstylus. Scale bar: 0.1 mm.</p></caption><graphic xmlns:xlink="http://www.w3.org/1999/xlink" xlink:href="zookeys-1168-329_article-104699__-g016.jpg" position="float" orientation="portrait" xlink:type="simple" id="oo_872807.jpg"><uri content-type="original_file" xlink:type="simple">https://binary.pensoft.net/fig/872807</uri></graphic></fig></tp:treatment-sec><tp:treatment-sec sec-type="description" id="SECID0EXUBG"><title>Description.</title><p>Body length 2.5–3.2 mm, wing length 2.1–2.4 mm.</p><p><bold>Male.</bold> Generally shiny black (Fig. <xref ref-type="fig" rid="F14">45</xref>). Anterior margin of frons slightly paler; face and parafacial yellowish brown. Antenna yellowish brown with arista dark brown (Figs <xref ref-type="fig" rid="F15">48</xref>, <xref ref-type="fig" rid="F15">49</xref>). Proboscis and palpus yellowish brown. Wing hyaline (Fig. <xref ref-type="fig" rid="F15">51</xref>); wing veins brown to dark brown. Halter white with base darkened. Legs yellow; mid and hind femora with narrow dark brown ring subapically (indistinct on mid femur) (Figs <xref ref-type="fig" rid="F14">45</xref>, <xref ref-type="fig" rid="F14">46</xref>); hind tibia largely dark brown (Fig. <xref ref-type="fig" rid="F14">45</xref>); tarsomeres 4 and 5 dark brown.</p><p>Head (Figs <xref ref-type="fig" rid="F15">47</xref>, <xref ref-type="fig" rid="F15">48</xref>) with frons finely inflated; parafacial with dense silvery tomentose stripe; gena with silvery tomentose stripe along eye margin; postgena bulging. Head chaetotaxy: 1 inner vertical seta, 1 outer vertical seta, 3 fronto-orbital setae, 1 ocellar seta, 1 postocellar seta. Clypeus subquadrate; palpus elongate, with short dense golden setulae. Antennal scape with scattered marginal setae and 1 dominant dorsal seta; pedicel with single strong seta dorsally; first flagellomere ovate, wider than long, densely covered with short white setulae, with a small, bump-like process dorsally (Figs <xref ref-type="fig" rid="F15">48</xref>, <xref ref-type="fig" rid="F15">49</xref>); arista longer than first flagellomere.</p><p>Thorax with mesonotum (Fig. <xref ref-type="fig" rid="F15">50</xref>) densely covered with short scattered golden setulae, in dorsal view with distinct transverse suture. Anepisternum with short setulae posteriorly. Scutellum (Fig. <xref ref-type="fig" rid="F15">50</xref>) subtriangular, broad, slightly inflated. Thoracic chaetotaxy: 1 anepisternal seta, 2 notopleural setae, 1 dorsocentral seta, 2 posterior supra-alar setae, 1 scutellar seta. Wing (Fig. <xref ref-type="fig" rid="F15">51</xref>) with R<sub>4+5</sub> and M<sub>1+2</sub> slightly convergent apically; apical section of M<sub>1+2</sub> straight; M<sub>4</sub> and CuA+CuP not reaching but very closely approaching wing margin; r-m located near basal one-third (0.34) of cell dm; apical section of M<sub>4</sub> shorter than dm-m; alula small; anal lobe slightly narrowed. Legs with dense whitish yellow setulae; fore coxa with several long white setulae antero-apically; hind femur lacking inner basal process.</p><p>Abdomen covered with long dense setae. Tergite 1 weakly sclerotized. Pregenital sclerites normally sclerotized.</p><p>Male genitalia: Epandrium (Figs <xref ref-type="fig" rid="F16">52</xref>, <xref ref-type="fig" rid="F16">53</xref>) short and broad, with long dense setae. Surstylus (Figs <xref ref-type="fig" rid="F16">52</xref>, <xref ref-type="fig" rid="F16">53</xref>) with short stout setae on inner distal surface. Cerci (Figs <xref ref-type="fig" rid="F16">52</xref>, <xref ref-type="fig" rid="F16">53</xref>) relatively broad, shorter than surstylus, with short dense setae. Hypandrium (Figs <xref ref-type="fig" rid="F16">54</xref>, <xref ref-type="fig" rid="F16">55</xref>) broadly rounded anteriorly, strongly arched medially, with one pair of bifid, long anterior lobes. Phallapodeme (Figs <xref ref-type="fig" rid="F16">54</xref>, <xref ref-type="fig" rid="F16">55</xref>) extremely long, slightly curved. Pregonite (Fig. <xref ref-type="fig" rid="F16">54</xref>) long, narrow, band-like. Phallic plate (Fig. <xref ref-type="fig" rid="F16">55</xref>) strongly thickened, divided into two articulating sclerites. Distiphallus (Figs <xref ref-type="fig" rid="F16">54</xref>, <xref ref-type="fig" rid="F16">55</xref>) extremely short, nearly half as long as phallapodeme, lacking apical “glans”, membrane microtrichose. Ejaculatory apodeme (Fig. <xref ref-type="fig" rid="F16">55</xref>) small.</p><p><bold>Female.</bold> Antennal first flagellomere lacking process (Fig. <xref ref-type="fig" rid="F14">46</xref>); clypeus thick, bulbous. Other characters same as those of male.</p></tp:treatment-sec><tp:treatment-sec sec-type="etymology" id="SECID0ENZBG"><title>Etymology.</title><p>This species is named after its type locality.</p></tp:treatment-sec><tp:treatment-sec sec-type="distribution" id="SECID0ESZBG"><title>Distribution.</title><p>China – Shaanxi: Tongchuan (Fig. <xref ref-type="fig" rid="F17">56</xref>).</p><fig id="F17" position="float" orientation="portrait"><object-id xmlns:xlink="http://www.w3.org/1999/xlink" content-type="doi" xlink:type="simple">10.3897/zookeys.1168.104699.figure56</object-id><object-id xmlns:xlink="http://www.w3.org/1999/xlink" content-type="arpha" xlink:type="simple">7D87F7F0-6416-5D05-8538-34721B99FD58</object-id><label>Figure 56.</label><caption><p>Known distribution of species of the <italic><tp:taxon-name><tp:taxon-name-part taxon-name-part-type="genus" reg="Strongylophthalmyia">Strongylophthalmyia</tp:taxon-name-part><tp:taxon-name-part taxon-name-part-type="species" reg="coarctata">coarctata</tp:taxon-name-part></tp:taxon-name></italic> subgroup in China and South Korea.</p></caption><graphic xmlns:xlink="http://www.w3.org/1999/xlink" xlink:href="zookeys-1168-329_article-104699__-g017.jpg" position="float" orientation="portrait" xlink:type="simple" id="oo_872808.jpg"><uri content-type="original_file" xlink:type="simple">https://binary.pensoft.net/fig/872808</uri></graphic></fig></tp:treatment-sec><tp:treatment-sec sec-type="comparisons" id="SECID0EU1BG"><title>Comparative notes.</title><p>This new species is similar to <italic><tp:taxon-name><tp:taxon-name-part taxon-name-part-type="genus" reg="Strongylophthalmyia">S.</tp:taxon-name-part><tp:taxon-name-part taxon-name-part-type="species" reg="corniculata">corniculata</tp:taxon-name-part></tp:taxon-name></italic> sp. nov., but can be distinguished from it in the following characters: frons black, at most anterior margin slightly paler (anterior half of frons yellowish brown in <italic><tp:taxon-name><tp:taxon-name-part taxon-name-part-type="genus" reg="Strongylophthalmyia">S.</tp:taxon-name-part><tp:taxon-name-part taxon-name-part-type="species" reg="corniculata">corniculata</tp:taxon-name-part></tp:taxon-name></italic> sp. nov.); first flagellomere of male with a small, bump-like process (with a small, conical, apically acute process in <italic><tp:taxon-name><tp:taxon-name-part taxon-name-part-type="genus" reg="Strongylophthalmyia">S.</tp:taxon-name-part><tp:taxon-name-part taxon-name-part-type="species" reg="corniculata">corniculata</tp:taxon-name-part></tp:taxon-name></italic> sp. nov.); thorax with two posterior supra-alar setae (one in <italic><tp:taxon-name><tp:taxon-name-part taxon-name-part-type="genus" reg="Strongylophthalmyia">S.</tp:taxon-name-part><tp:taxon-name-part taxon-name-part-type="species" reg="corniculata">corniculata</tp:taxon-name-part></tp:taxon-name></italic> sp. nov.); apical section of M<sub>1+2</sub> straight (slightly arched in <italic><tp:taxon-name><tp:taxon-name-part taxon-name-part-type="genus" reg="Strongylophthalmyia">S.</tp:taxon-name-part><tp:taxon-name-part taxon-name-part-type="species" reg="corniculata">corniculata</tp:taxon-name-part></tp:taxon-name></italic> sp. nov.); distiphallus nearly half as long as phallapodeme (distinctly shorter than half of length of phallapodeme in <italic><tp:taxon-name><tp:taxon-name-part taxon-name-part-type="genus" reg="Strongylophthalmyia">S.</tp:taxon-name-part><tp:taxon-name-part taxon-name-part-type="species" reg="corniculata">corniculata</tp:taxon-name-part></tp:taxon-name></italic> sp. nov.).</p><p>This new species also resembles <italic><tp:taxon-name><tp:taxon-name-part taxon-name-part-type="genus" reg="Strongylophthalmyia">S.</tp:taxon-name-part><tp:taxon-name-part taxon-name-part-type="species" reg="gibbifera">gibbifera</tp:taxon-name-part></tp:taxon-name></italic> Shatalkin, 1993, but differs in having a different color pattern on the frons, first flagellomere, and the mid and hind femora and hind tibia, and in the different shape of the antennal process.</p></tp:treatment-sec></tp:taxon-treatment>
